# Supplementary material for: Disruption of Mouse Cenpj, a Regulator of Centriole Biogenesis, Phenocopies Seckel Syndrome
Source: PLoS Genet. 2012 Nov 15;8(11):e1003022. doi: 10.1371/journal.pgen.1003022 (PMC3499256; doi:10.1371/journal.pgen.1003022)
Supplement: Table S1 — Protein interaction network. Using gene ontology enrichment analysis of the Seckel syndrome protein-protein interaction network. 265 biological processes (level 3 classification) are over-represented and many are related to the regulation of the cell cycle, cell growth and cell death (q-val<0.01). (XLSX) [file pgen.1003022.s007.xlsx]

## Sheet: Sheet1
Supplementary Table 1. Using gene ontology enrichment analysis of the Seckel syndrome protein-protein interaction network. 265 biological processes (level 3 classification) are over-represented and many are related to the regulation of the cell cycle, cell growth and cell death (q-val< 0.01).
p-value	q-value	term_accession_number	term_category	term_level	term_name	members	members_input_overlap	members_input_overlap_uniprot	size	effective_size	overlap_with_input_list
3.96504e-68	1.83581e-65	GO:0022402	b	3	cell cycle process	1433B_HUMAN; 1433E_HUMAN; 1433F_HUMAN; 1433G_HUMAN; 1433S_HUMAN; 1433T_HUMAN; 1433Z_HUMAN; 1A02_HUMAN; 1B15_HUMAN; 1C03_HUMAN; 2A5A_HUMAN; 2A5B_HUMAN; 2A5D_HUMAN; 2A5E_HUMAN; 2A5G_HUMAN; 2AAA_HUMAN; 2AAB_HUMAN; 2ABB_HUMAN; 2ABD_HUMAN; 2ABG_HUMAN; 4EBP1_HUMAN; A4_HUMAN; A6NKB1_HUMAN; AA1R_HUMAN; AA2AR_HUMAN; AA2BR_HUMAN; AA3R_HUMAN; AAKB1_HUMAN; AAKB2_HUMAN; AAKG1_HUMAN; AAKG2_HUMAN; AAKG3_HUMAN; …	ABL1; AKAP9; ATM; ATR; ATRIP; BARD1; BLM; BRCA1; BRCA2; CCP110; CDC6; CDK9; CENPJ; CEP135; CEP152; CEP164; CEP55; CHEK1; CHEK2; CLSPN; CREBBP; DYNC1LI1; E2F1; E4F1; EP300; FAM175A; FANCA; FANCD2; FLT1; GFI1B; H2AFX; HDAC1; HDAC2; HUS1; IKBKG; KDR; MCM2; MCM7; MRE11A; MSH2; MSH6; NBN; PA2G4; PCM1; PCNA; PCNT; PIN1; PLK4; PMS1; POLD1; PSMD4; RAD1; RAD17; RAD9A; RB1; RBBP8; RBL1; RHEB; RPA1; RPA2; S…	1433B_HUMAN; 1433E_HUMAN; 1433F_HUMAN; 1433G_HUMAN; 1433S_HUMAN; 1433T_HUMAN; 1433Z_HUMAN; AAKB1_HUMAN; AAKB2_HUMAN; AAKG1_HUMAN; AAKG2_HUMAN; AAKG3_HUMAN; AAPK1_HUMAN; AAPK2_HUMAN; ABL1_HUMAN; ACV1B_HUMAN; ACVL1_HUMAN; ACVR1_HUMAN; ADA10_HUMAN; ADA17_HUMAN; AKAP9_HUMAN; AKT1_HUMAN; AKT2_HUMAN; AKT3_HUMAN; ALK_HUMAN; AMHR2_HUMAN; APH1A_HUMAN; APH1B_HUMAN; ARAF_HUMAN; ARBK1_HUMAN; ARBK2_HUMAN; ASP…	1062	1057	98
1.24423e-60	2.52974e-58	GO:0022403	b	3	cell cycle phase	1433B_HUMAN; 1433E_HUMAN; 1433F_HUMAN; 1433G_HUMAN; 1433S_HUMAN; 1433T_HUMAN; 1433Z_HUMAN; 1B15_HUMAN; 1C03_HUMAN; 2A5A_HUMAN; 2A5B_HUMAN; 2A5D_HUMAN; 2A5E_HUMAN; 2A5G_HUMAN; 2AAA_HUMAN; 2AAB_HUMAN; 2ABB_HUMAN; 2ABD_HUMAN; 2ABG_HUMAN; 4EBP1_HUMAN; A4_HUMAN; A6NKB1_HUMAN; AA1R_HUMAN; AA2AR_HUMAN; AA2BR_HUMAN; AA3R_HUMAN; AAKB1_HUMAN; AAKB2_HUMAN; AAKG1_HUMAN; AAKG2_HUMAN; AAKG3_HUMAN; AAPK1_HUMAN;…	ABL1; AKAP9; ATM; BLM; BRCA2; CCP110; CDC6; CDK9; CENPJ; CEP135; CEP152; CEP164; CEP55; CHEK1; CLSPN; CREBBP; DYNC1LI1; E2F1; E4F1; EP300; FANCA; FANCD2; FLT1; GFI1B; H2AFX; HDAC1; HDAC2; HUS1; IKBKG; KDR; MCM2; MCM7; MRE11A; MSH2; MSH6; NBN; PCM1; PCNA; PCNT; PIN1; PLK4; PMS1; POLD1; PSMD4; RAD1; RAD17; RAD9A; RB1; RBBP8; RBL1; RPA1; RPA2; SMC1A; TP53; TUBG1; TUBGCP2; TUBGCP3; UBC; XPC; YWHAG; Y…	1433B_HUMAN; 1433E_HUMAN; 1433F_HUMAN; 1433G_HUMAN; 1433S_HUMAN; 1433T_HUMAN; 1433Z_HUMAN; AAKB1_HUMAN; AAKB2_HUMAN; AAKG1_HUMAN; AAKG2_HUMAN; AAKG3_HUMAN; AAPK1_HUMAN; AAPK2_HUMAN; ABL1_HUMAN; ACV1B_HUMAN; ACVL1_HUMAN; ACVR1_HUMAN; ADA10_HUMAN; ADA17_HUMAN; AKAP9_HUMAN; AKT1_HUMAN; AKT2_HUMAN; AKT3_HUMAN; ALK_HUMAN; AMHR2_HUMAN; APH1A_HUMAN; APH1B_HUMAN; ARAF_HUMAN; ARBK1_HUMAN; ARBK2_HUMAN; ASP…	872	869	86
1.63914e-60	2.52974e-58	GO:0051726	b	3	regulation of cell cycle	1433B_HUMAN; 1433E_HUMAN; 1433F_HUMAN; 1433G_HUMAN; 1433S_HUMAN; 1433T_HUMAN; 1433Z_HUMAN; 1A02_HUMAN; 1B15_HUMAN; 2A5A_HUMAN; 2A5B_HUMAN; 2A5D_HUMAN; 2A5E_HUMAN; 2A5G_HUMAN; 2AAA_HUMAN; 2AAB_HUMAN; 2ABB_HUMAN; 2ABG_HUMAN; 4EBP1_HUMAN; A4_HUMAN; AA1R_HUMAN; AA2AR_HUMAN; AA2BR_HUMAN; AA3R_HUMAN; AAKB1_HUMAN; AAKB2_HUMAN; AAKG1_HUMAN; AAKG2_HUMAN; AAKG3_HUMAN; AAPK1_HUMAN; AAPK2_HUMAN; AATF_HUMAN; …	AATF; ATM; ATR; ATRIP; BARD1; BLM; BRCA1; BRCA2; CDC6; CDK9; CHEK1; CHEK2; CLSPN; CREBBP; CTBP1; DYNC1LI1; E2F1; E4F1; EP300; FAM175A; FLT1; H2AFX; HDAC1; HDAC2; HUS1; IKBKG; KDR; MCM2; MCM7; MRE11A; MSH2; NBN; PA2G4; PCNA; PIN1; PLK4; POLD1; PSMD4; RAD1; RAD17; RAD9A; RB1; RBBP8; RBL1; RBL2; RHEB; RPA1; RPA2; SMC1A; STAT5A; STAT5B; TP53; TREX1; UBC; XPC; YWHAG; YWHAZ	1433B_HUMAN; 1433E_HUMAN; 1433F_HUMAN; 1433G_HUMAN; 1433S_HUMAN; 1433T_HUMAN; 1433Z_HUMAN; AAKB1_HUMAN; AAKB2_HUMAN; AAKG1_HUMAN; AAKG2_HUMAN; AAKG3_HUMAN; AAPK1_HUMAN; AAPK2_HUMAN; AATF_HUMAN; ACV1B_HUMAN; ACVL1_HUMAN; ACVR1_HUMAN; ADA10_HUMAN; ADA17_HUMAN; AKT1_HUMAN; AKT2_HUMAN; AKT3_HUMAN; ALK_HUMAN; AMHR2_HUMAN; APH1A_HUMAN; APH1B_HUMAN; ARAF_HUMAN; ARBK1_HUMAN; ARBK2_HUMAN; ASPP2_HUMAN; ATM…	763	758	82
7.7934e-60	9.02086e-58	GO:0033554	b	3	cellular response to stress	1433B_HUMAN; 1433E_HUMAN; 1433F_HUMAN; 1433G_HUMAN; 1433S_HUMAN; 1433T_HUMAN; 1433Z_HUMAN; 1A02_HUMAN; 1A24_HUMAN; 2A5A_HUMAN; 2A5B_HUMAN; 2A5D_HUMAN; 2A5E_HUMAN; 2A5G_HUMAN; 2AAA_HUMAN; 2AAB_HUMAN; 2ABB_HUMAN; 2ABG_HUMAN; 2B13_HUMAN; 3MG_HUMAN; 8ODP_HUMAN; A16L1_HUMAN; AA1R_HUMAN; AA2AR_HUMAN; AA2BR_HUMAN; AA3R_HUMAN; AAKB1_HUMAN; AAKB2_HUMAN; AAKG1_HUMAN; AAKG2_HUMAN; AAKG3_HUMAN; AAPK1_HUMAN; …	AATF; ABL1; ATM; ATR; ATRIP; BARD1; BLM; BRCA1; BRCA2; CDK9; CEP164; CHEK1; CHEK2; CINP; CLSPN; CREB1; CREBBP; E2F1; EEF1E1; EP300; FAM175A; FANCA; FANCD2; FLT1; H2AFX; HDAC1; HDAC2; HUS1; IKBKG; KDR; LIG4; MCM7; MRE11A; MSH2; MSH6; NBN; PALB2; PCNA; PMS1; POLD1; POLN; PRKDC; PSMD4; RAD1; RAD17; RAD9A; RB1; RBBP7; RBBP8; RBL1; RPA1; RPA2; SMC1A; TOPBP1; TP53; TREX1; UBC; UPF1; WRN; XPA; XPC; XRCC…	1433B_HUMAN; 1433E_HUMAN; 1433F_HUMAN; 1433G_HUMAN; 1433S_HUMAN; 1433T_HUMAN; 1433Z_HUMAN; AAKB1_HUMAN; AAKB2_HUMAN; AAKG1_HUMAN; AAKG2_HUMAN; AAKG3_HUMAN; AAPK1_HUMAN; AAPK2_HUMAN; AATF_HUMAN; ABL1_HUMAN; ACV1B_HUMAN; ACVL1_HUMAN; ACVR1_HUMAN; ADA10_HUMAN; ADA17_HUMAN; AKT1_HUMAN; AKT2_HUMAN; AKT3_HUMAN; ALK_HUMAN; AMHR2_HUMAN; APH1A_HUMAN; APH1B_HUMAN; ARAF_HUMAN; ARBK1_HUMAN; ARBK2_HUMAN; ASPP…	1092	1078	92
6.22613e-56	5.7654e-54	GO:0000278	b	3	mitotic cell cycle	1433B_HUMAN; 1433E_HUMAN; 1433F_HUMAN; 1433G_HUMAN; 1433S_HUMAN; 1433T_HUMAN; 1433Z_HUMAN; 1B15_HUMAN; 1C03_HUMAN; 2A5A_HUMAN; 2A5B_HUMAN; 2A5D_HUMAN; 2A5E_HUMAN; 2A5G_HUMAN; 2AAA_HUMAN; 2AAB_HUMAN; 2ABB_HUMAN; 2ABD_HUMAN; 2ABG_HUMAN; 4EBP1_HUMAN; A4_HUMAN; A6NKB1_HUMAN; AA1R_HUMAN; AA2AR_HUMAN; AA2BR_HUMAN; AA3R_HUMAN; AAKB1_HUMAN; AAKB2_HUMAN; AAKG1_HUMAN; AAKG2_HUMAN; AAKG3_HUMAN; AAPK1_HUMAN;…	AATF; ABL1; AKAP9; ATM; BLM; BRCA2; CCP110; CDC6; CDK9; CENPJ; CEP135; CEP152; CEP164; CEP55; CHEK1; CLSPN; CREBBP; DYNC1LI1; E2F1; E4F1; EP300; FLT1; GFI1B; HDAC1; HDAC2; HUS1; IKBKG; KDR; MCM2; MCM7; NBN; PCM1; PCNA; PCNT; PIN1; PLK2; PLK4; POLD1; PSMD4; RAD1; RAD17; RAD9A; RB1; RBBP8; RBL1; RPA1; RPA2; SMC1A; STAT5A; STAT5B; TP53; TUBG1; TUBGCP2; TUBGCP3; UBC; XPC; YWHAG; YWHAZ	1433B_HUMAN; 1433E_HUMAN; 1433F_HUMAN; 1433G_HUMAN; 1433S_HUMAN; 1433T_HUMAN; 1433Z_HUMAN; AAKB1_HUMAN; AAKB2_HUMAN; AAKG1_HUMAN; AAKG2_HUMAN; AAKG3_HUMAN; AAPK1_HUMAN; AAPK2_HUMAN; AATF_HUMAN; ABL1_HUMAN; ACV1B_HUMAN; ACVL1_HUMAN; ACVR1_HUMAN; ADA10_HUMAN; ADA17_HUMAN; AKAP9_HUMAN; AKT1_HUMAN; AKT2_HUMAN; AKT3_HUMAN; ALK_HUMAN; AMHR2_HUMAN; APH1A_HUMAN; APH1B_HUMAN; ARAF_HUMAN; ARBK1_HUMAN; ARBK…	809	804	80
1.18328e-55	9.131e-54	GO:0010564	b	3	regulation of cell cycle process	1B15_HUMAN; 2A5A_HUMAN; 2A5B_HUMAN; 2A5D_HUMAN; 2A5E_HUMAN; 2A5G_HUMAN; 2AAA_HUMAN; 2AAB_HUMAN; 2ABB_HUMAN; 2ABG_HUMAN; AA1R_HUMAN; AA2AR_HUMAN; AA2BR_HUMAN; AA3R_HUMAN; AAKB1_HUMAN; AAKB2_HUMAN; AAKG1_HUMAN; AAKG2_HUMAN; AAKG3_HUMAN; AAPK1_HUMAN; AAPK2_HUMAN; ACBP_HUMAN; ACV1B_HUMAN; ACVL1_HUMAN; ACVR1_HUMAN; ADA10_HUMAN; ADA17_HUMAN; AGRIN_HUMAN; AGTR1_HUMAN; AGTR2_HUMAN; AKIP_HUMAN; AKT1_HUMAN…	ATM; ATR; ATRIP; BARD1; BLM; BRCA1; BRCA2; CDC6; CDK9; CHEK1; CHEK2; CLSPN; CREBBP; DYNC1LI1; E2F1; EP300; FAM175A; FLT1; H2AFX; HUS1; IKBKG; KDR; MCM2; MCM7; MRE11A; MSH2; NBN; PCNA; PIN1; PLK4; PSMD4; RAD1; RAD17; RAD9A; RB1; RBBP8; RBL1; RPA1; RPA2; SMC1A; TP53; TREX1; UBC; XPC	AAKB1_HUMAN; AAKB2_HUMAN; AAKG1_HUMAN; AAKG2_HUMAN; AAKG3_HUMAN; AAPK1_HUMAN; AAPK2_HUMAN; ACV1B_HUMAN; ACVL1_HUMAN; ACVR1_HUMAN; ADA10_HUMAN; ADA17_HUMAN; AKT1_HUMAN; AKT2_HUMAN; AKT3_HUMAN; ALK_HUMAN; AMHR2_HUMAN; APH1A_HUMAN; APH1B_HUMAN; ARAF_HUMAN; ARBK1_HUMAN; ARBK2_HUMAN; ASPP2_HUMAN; ATM_HUMAN; ATRIP_HUMAN; ATR_HUMAN; AVR2A_HUMAN; AVR2B_HUMAN; B2MG_HUMAN; BARD1_HUMAN; BLM_HUMAN; BMP1_HUMA…	439	438	65
2.01083e-50	1.33002e-48	GO:0045786	b	3	negative regulation of cell cycle	1A02_HUMAN; 1B15_HUMAN; 2A5A_HUMAN; 2A5B_HUMAN; 2A5D_HUMAN; 2A5E_HUMAN; 2A5G_HUMAN; 2AAA_HUMAN; 2AAB_HUMAN; 2ABB_HUMAN; 2ABG_HUMAN; AAKB1_HUMAN; AAKB2_HUMAN; AAKG1_HUMAN; AAKG2_HUMAN; AAKG3_HUMAN; AAPK1_HUMAN; AAPK2_HUMAN; ACBP_HUMAN; ACV1B_HUMAN; ACVL1_HUMAN; ACVR1_HUMAN; ADA10_HUMAN; ADA17_HUMAN; AIF1_HUMAN; AKIP_HUMAN; AKT1_HUMAN; AKT2_HUMAN; AKT3_HUMAN; ALK_HUMAN; AMHR2_HUMAN; ANC2_HUMAN; ANF…	ATM; ATR; ATRIP; BARD1; BLM; BRCA1; CDC6; CDK9; CHEK1; CHEK2; CLSPN; CREBBP; DYNC1LI1; E2F1; EP300; FAM175A; FLT1; H2AFX; HDAC1; HDAC2; HUS1; IKBKG; KDR; MCM2; MCM7; MSH2; NBN; PA2G4; PCNA; PSMD4; RAD1; RAD17; RAD9A; RB1; RBBP8; RBL1; RHEB; RPA1; RPA2; SMC1A; TP53; TREX1; UBC; XPC	AAKB1_HUMAN; AAKB2_HUMAN; AAKG1_HUMAN; AAKG2_HUMAN; AAKG3_HUMAN; AAPK1_HUMAN; AAPK2_HUMAN; ACV1B_HUMAN; ACVL1_HUMAN; ACVR1_HUMAN; ADA10_HUMAN; ADA17_HUMAN; AKT1_HUMAN; AKT2_HUMAN; AKT3_HUMAN; ALK_HUMAN; AMHR2_HUMAN; APH1A_HUMAN; APH1B_HUMAN; ARAF_HUMAN; ARBK1_HUMAN; ARBK2_HUMAN; ASPP2_HUMAN; ATM_HUMAN; ATRIP_HUMAN; ATR_HUMAN; AVR2A_HUMAN; AVR2B_HUMAN; B2MG_HUMAN; BARD1_HUMAN; BLM_HUMAN; BMP1_HUMA…	481	479	63
2.95239e-48	1.7087e-46	GO:0007050	b	3	cell cycle arrest	1A02_HUMAN; 1B15_HUMAN; 2A5A_HUMAN; 2A5B_HUMAN; 2A5D_HUMAN; 2A5E_HUMAN; 2A5G_HUMAN; 2AAA_HUMAN; 2AAB_HUMAN; 2ABB_HUMAN; 2ABG_HUMAN; AAKB1_HUMAN; AAKB2_HUMAN; AAKG1_HUMAN; AAKG2_HUMAN; AAKG3_HUMAN; AAPK1_HUMAN; AAPK2_HUMAN; ACBP_HUMAN; ACV1B_HUMAN; ACVL1_HUMAN; ACVR1_HUMAN; ADA10_HUMAN; ADA17_HUMAN; AIF1_HUMAN; AKT1_HUMAN; AKT2_HUMAN; AKT3_HUMAN; ALK_HUMAN; AMHR2_HUMAN; ANC2_HUMAN; ANF_HUMAN; ANGT…	ATM; ATR; ATRIP; BARD1; BLM; BRCA1; CDC6; CDK9; CHEK1; CHEK2; CLSPN; CREBBP; E2F1; FAM175A; FLT1; H2AFX; HUS1; IKBKG; KDR; MCM2; MCM7; MSH2; NBN; PA2G4; PCNA; PSMD4; RAD1; RAD17; RAD9A; RB1; RBBP8; RBL1; RHEB; RPA1; RPA2; SMC1A; TP53; TREX1; UBC; XPC	AAKB1_HUMAN; AAKB2_HUMAN; AAKG1_HUMAN; AAKG2_HUMAN; AAKG3_HUMAN; AAPK1_HUMAN; AAPK2_HUMAN; ACV1B_HUMAN; ACVL1_HUMAN; ACVR1_HUMAN; ADA10_HUMAN; ADA17_HUMAN; AKT1_HUMAN; AKT2_HUMAN; AKT3_HUMAN; ALK_HUMAN; AMHR2_HUMAN; APH1A_HUMAN; APH1B_HUMAN; ARAF_HUMAN; ARBK1_HUMAN; ARBK2_HUMAN; ASPP2_HUMAN; ATM_HUMAN; ATRIP_HUMAN; ATR_HUMAN; AVR2A_HUMAN; AVR2B_HUMAN; B2MG_HUMAN; BARD1_HUMAN; BLM_HUMAN; BMP1_HUMA…	408	406	58
6.14461e-38	3.16106e-36	GO:0048519	b	3	negative regulation of biological process	1433B_HUMAN; 1433E_HUMAN; 1433F_HUMAN; 1433G_HUMAN; 1433S_HUMAN; 1433T_HUMAN; 1433Z_HUMAN; 1A02_HUMAN; 1A24_HUMAN; 1B15_HUMAN; 2A5A_HUMAN; 2A5B_HUMAN; 2A5D_HUMAN; 2A5E_HUMAN; 2A5G_HUMAN; 2AAA_HUMAN; 2AAB_HUMAN; 2ABB_HUMAN; 2ABG_HUMAN; 2B13_HUMAN; 2B1F_HUMAN; 4EBP1_HUMAN; 4EBP2_HUMAN; 4EBP3_HUMAN; 5HT1B_HUMAN; 5HT2A_HUMAN; 5HT2B_HUMAN; 5HT2C_HUMAN; 5NTD_HUMAN; A2AP_HUMAN; A2MG_HUMAN; A4D1W7_HUMAN;…
2.66902e-34	1.23576e-32	GO:0000082	b	3	G1/S transition of mitotic cell cycle	4EBP1_HUMAN; AAKB1_HUMAN; AAKB2_HUMAN; AAKG1_HUMAN; AAKG2_HUMAN; AAKG3_HUMAN; AAPK1_HUMAN; AAPK2_HUMAN; ACBP_HUMAN; ACV1B_HUMAN; ACVL1_HUMAN; ACVR1_HUMAN; ADA10_HUMAN; ADA17_HUMAN; AKT1_HUMAN; AKT2_HUMAN; AKT3_HUMAN; ALK_HUMAN; AMHR2_HUMAN; ANF_HUMAN; ANGT_HUMAN; ANM2_HUMAN; APH1A_HUMAN; APH1B_HUMAN; ARAF_HUMAN; ARBK1_HUMAN; ARBK2_HUMAN; AREG_HUMAN; ASPP2_HUMAN; AVR2A_HUMAN; AVR2B_HUMAN; B2CL2_HU…	CDC6; CDK9; CREBBP; E2F1; FLT1; HUS1; IKBKG; KDR; MCM2; MCM7; NBN; PCNA; PSMD4; RAD1; RAD9A; RB1; RBBP8; RBL1; RPA1; RPA2; TP53; UBC	AAKB1_HUMAN; AAKB2_HUMAN; AAKG1_HUMAN; AAKG2_HUMAN; AAKG3_HUMAN; AAPK1_HUMAN; AAPK2_HUMAN; ACV1B_HUMAN; ACVL1_HUMAN; ACVR1_HUMAN; ADA10_HUMAN; ADA17_HUMAN; AKT1_HUMAN; AKT2_HUMAN; AKT3_HUMAN; ALK_HUMAN; AMHR2_HUMAN; APH1A_HUMAN; APH1B_HUMAN; ARAF_HUMAN; ARBK1_HUMAN; ARBK2_HUMAN; ASPP2_HUMAN; AVR2A_HUMAN; AVR2B_HUMAN; BMP1_HUMAN; BMPR2_HUMAN; BMR1A_HUMAN; BMR1B_HUMAN; BRAF_HUMAN; BTK_HUMAN; CASP1_…	221	221	38
9.86521e-34	4.15236e-32	GO:0071842	b	3	cellular component organization at cellular level	1433B_HUMAN; 1433E_HUMAN; 1433F_HUMAN; 1433G_HUMAN; 1433S_HUMAN; 1433T_HUMAN; 1433Z_HUMAN; 1A02_HUMAN; 1A24_HUMAN; 1B15_HUMAN; 2A5A_HUMAN; 2A5B_HUMAN; 2A5D_HUMAN; 2A5E_HUMAN; 2A5G_HUMAN; 2AAA_HUMAN; 2AAB_HUMAN; 2ABB_HUMAN; 2ABD_HUMAN; 2ABG_HUMAN; 2B1F_HUMAN; 41_HUMAN; A16L1_HUMAN; A4_HUMAN; A6NKB1_HUMAN; A6NLC4_HUMAN; A6NLH2_HUMAN; AA1R_HUMAN; AA2AR_HUMAN; AA2BR_HUMAN; AA3R_HUMAN; AAKB1_HUMAN; AA…
7.16587e-32	2.76483e-30	GO:0006139	b	3	nucleobase, nucleoside, nucleotide and nucleic acid metabolic process	1433B_HUMAN; 1433E_HUMAN; 1433F_HUMAN; 1433G_HUMAN; 1433S_HUMAN; 1433T_HUMAN; 1433Z_HUMAN; 1A02_HUMAN; 1A24_HUMAN; 1B27_HUMAN; 1C03_HUMAN; 2A5A_HUMAN; 2A5B_HUMAN; 2A5D_HUMAN; 2A5E_HUMAN; 2A5G_HUMAN; 2AAA_HUMAN; 2AAB_HUMAN; 2ABB_HUMAN; 2ABG_HUMAN; 3HAO_HUMAN; 3HIDH_HUMAN; 3MG_HUMAN; 4EBP1_HUMAN; 5HT1A_HUMAN; 5HT1B_HUMAN; 5HT2B_HUMAN; 5HT2C_HUMAN; 5HT7R_HUMAN; 5NT1A_HUMAN; 5NT1B_HUMAN; 5NT3L_HUMAN;…
1.64208e-29	5.84833e-28	GO:0044260	b	3	cellular macromolecule metabolic process	1433B_HUMAN; 1433E_HUMAN; 1433F_HUMAN; 1433G_HUMAN; 1433S_HUMAN; 1433T_HUMAN; 1433Z_HUMAN; 1A02_HUMAN; 1A24_HUMAN; 1B15_HUMAN; 1B27_HUMAN; 1C03_HUMAN; 2A5A_HUMAN; 2A5B_HUMAN; 2A5D_HUMAN; 2A5E_HUMAN; 2A5G_HUMAN; 2AAA_HUMAN; 2AAB_HUMAN; 2ABA_HUMAN; 2ABB_HUMAN; 2ABG_HUMAN; 2B13_HUMAN; 3BP5_HUMAN; 3MG_HUMAN; 4EBP1_HUMAN; 4EBP2_HUMAN; 4EBP3_HUMAN; 5HT1B_HUMAN; 5HT2A_HUMAN; 5HT2B_HUMAN; 5NTD_HUMAN; 8OD…
9.61253e-29	3.179e-27	GO:0034641	b	3	cellular nitrogen compound metabolic process	1433B_HUMAN; 1433E_HUMAN; 1433F_HUMAN; 1433G_HUMAN; 1433S_HUMAN; 1433T_HUMAN; 1433Z_HUMAN; 1A02_HUMAN; 1A24_HUMAN; 1B27_HUMAN; 1C03_HUMAN; 2A5A_HUMAN; 2A5B_HUMAN; 2A5D_HUMAN; 2A5E_HUMAN; 2A5G_HUMAN; 2AAA_HUMAN; 2AAB_HUMAN; 2ABB_HUMAN; 2ABG_HUMAN; 3HAO_HUMAN; 3HIDH_HUMAN; 3MG_HUMAN; 4EBP1_HUMAN; 4F2_HUMAN; 5HT1A_HUMAN; 5HT1B_HUMAN; 5HT2B_HUMAN; 5HT2C_HUMAN; 5HT7R_HUMAN; 5NT1A_HUMAN; 5NT1B_HUMAN; 5…
1.45642e-28	4.49547e-27	GO:0009059	b	3	macromolecule biosynthetic process	1433B_HUMAN; 1433E_HUMAN; 1433F_HUMAN; 1433G_HUMAN; 1433S_HUMAN; 1433T_HUMAN; 1433Z_HUMAN; 1A02_HUMAN; 1A24_HUMAN; 1B27_HUMAN; 2A5A_HUMAN; 2A5B_HUMAN; 2A5D_HUMAN; 2A5E_HUMAN; 2A5G_HUMAN; 2AAA_HUMAN; 2AAB_HUMAN; 2ABB_HUMAN; 2ABG_HUMAN; 4EBP1_HUMAN; 4EBP2_HUMAN; 4EBP3_HUMAN; A4D1W7_HUMAN; A4_HUMAN; A6NE42_HUMAN; AA1R_HUMAN; AA2AR_HUMAN; AA2BR_HUMAN; AA3R_HUMAN; AAKB1_HUMAN; AAKB2_HUMAN; AAKG1_HUMAN…
4.49226e-28	1.29995e-26	GO:0031324	b	3	negative regulation of cellular metabolic process	1433B_HUMAN; 1433E_HUMAN; 1433F_HUMAN; 1433G_HUMAN; 1433S_HUMAN; 1433T_HUMAN; 1433Z_HUMAN; 1A02_HUMAN; 1B15_HUMAN; 2A5A_HUMAN; 2A5B_HUMAN; 2A5D_HUMAN; 2A5E_HUMAN; 2A5G_HUMAN; 2AAA_HUMAN; 2AAB_HUMAN; 2ABB_HUMAN; 2ABG_HUMAN; 4EBP1_HUMAN; 4EBP2_HUMAN; 4EBP3_HUMAN; 5HT1B_HUMAN; 5HT2B_HUMAN; A4_HUMAN; A6NE42_HUMAN; AA1R_HUMAN; AA2AR_HUMAN; AA2BR_HUMAN; AA3R_HUMAN; AAKB1_HUMAN; AAKB2_HUMAN; AAKG1_HUMAN…	AATF; ATN1; ATR; BARD1; BLM; BRCA1; CDC6; CDK9; CREBBP; CTBP1; E2F1; EP300; FLT1; GFI1B; HDAC1; HDAC2; HUS1; IKBKG; KDR; LAG3; LIMS1; MBD3; MRE11A; MSH2; MSH6; MTA2; PA2G4; PCNA; PSMD4; RAD1; RAD17; RAD9A; RB1; RBBP7; RBL1; SMC1A; STAT5A; STAT5B; TP53; UBC; XRCC5; YWHAG; YWHAZ	1433B_HUMAN; 1433E_HUMAN; 1433F_HUMAN; 1433G_HUMAN; 1433S_HUMAN; 1433T_HUMAN; 1433Z_HUMAN; AAKB1_HUMAN; AAKB2_HUMAN; AAKG1_HUMAN; AAKG2_HUMAN; AAKG3_HUMAN; AAPK1_HUMAN; AAPK2_HUMAN; AATF_HUMAN; ACV1B_HUMAN; ACVL1_HUMAN; ACVR1_HUMAN; ADA10_HUMAN; ADA17_HUMAN; AKT1_HUMAN; AKT2_HUMAN; AKT3_HUMAN; ALK_HUMAN; AMHR2_HUMAN; APH1A_HUMAN; APH1B_HUMAN; ARAF_HUMAN; ARBK1_HUMAN; ARBK2_HUMAN; ASPP2_HUMAN; ATN…	1092	1085	62
1.54242e-27	4.20084e-26	GO:0090068	b	3	positive regulation of cell cycle process	2A5A_HUMAN; 2A5B_HUMAN; 2A5D_HUMAN; 2A5E_HUMAN; 2A5G_HUMAN; 2AAA_HUMAN; 2AAB_HUMAN; 2ABB_HUMAN; 2ABG_HUMAN; AA1R_HUMAN; AA2AR_HUMAN; AA2BR_HUMAN; AA3R_HUMAN; AAKB1_HUMAN; AAKB2_HUMAN; AAKG1_HUMAN; AAKG2_HUMAN; AAKG3_HUMAN; AAPK1_HUMAN; AAPK2_HUMAN; ACBP_HUMAN; ACV1B_HUMAN; ACVL1_HUMAN; ACVR1_HUMAN; ADA10_HUMAN; ADA17_HUMAN; AGTR1_HUMAN; AGTR2_HUMAN; AKT1_HUMAN; AKT2_HUMAN; AKT3_HUMAN; ALK_HUMAN; …	ATM; BARD1; BRCA1; CDC6; CDK9; CREBBP; E2F1; FLT1; IKBKG; KDR; PCNA; PLK4; PSMD4; RB1; RBL1; TP53; UBC	AAKB1_HUMAN; AAKB2_HUMAN; AAKG1_HUMAN; AAKG2_HUMAN; AAKG3_HUMAN; AAPK1_HUMAN; AAPK2_HUMAN; ACV1B_HUMAN; ACVL1_HUMAN; ACVR1_HUMAN; ADA10_HUMAN; ADA17_HUMAN; AKT1_HUMAN; AKT2_HUMAN; AKT3_HUMAN; ALK_HUMAN; AMHR2_HUMAN; APH1A_HUMAN; APH1B_HUMAN; ARAF_HUMAN; ARBK1_HUMAN; ARBK2_HUMAN; ASPP2_HUMAN; ATM_HUMAN; AVR2A_HUMAN; AVR2B_HUMAN; BARD1_HUMAN; BMP1_HUMAN; BMPR2_HUMAN; BMR1A_HUMAN; BMR1B_HUMAN; BRAF_…	169	169	30
2.67631e-27	6.88407e-26	GO:0000086	b	3	G2/M transition of mitotic cell cycle	1433B_HUMAN; 1433E_HUMAN; 1433F_HUMAN; 1433G_HUMAN; 1433S_HUMAN; 1433T_HUMAN; 1433Z_HUMAN; 2A5A_HUMAN; 2A5B_HUMAN; 2A5D_HUMAN; 2A5E_HUMAN; 2A5G_HUMAN; 2AAA_HUMAN; 2AAB_HUMAN; 2ABB_HUMAN; 2ABG_HUMAN; AAKB1_HUMAN; AAKB2_HUMAN; AAKG1_HUMAN; AAKG2_HUMAN; AAKG3_HUMAN; AAPK1_HUMAN; AAPK2_HUMAN; ACBP_HUMAN; ACTZ_HUMAN; ACV1B_HUMAN; ACVL1_HUMAN; ACVR1_HUMAN; AKAP9_HUMAN; AKT1_HUMAN; AKT2_HUMAN; AKT3_HUMA…	AKAP9; CCP110; CDC6; CDK9; CENPJ; CEP135; CEP152; CEP164; CHEK1; CLSPN; E2F1; FLT1; HUS1; IKBKG; KDR; NBN; PCM1; PCNA; PCNT; PLK4; RAD1; RAD17; RAD9A; RB1; RBL1; TP53; TUBG1; TUBGCP2; TUBGCP3; XPC; YWHAG; YWHAZ	1433B_HUMAN; 1433E_HUMAN; 1433F_HUMAN; 1433G_HUMAN; 1433S_HUMAN; 1433T_HUMAN; 1433Z_HUMAN; AAKB1_HUMAN; AAKB2_HUMAN; AAKG1_HUMAN; AAKG2_HUMAN; AAKG3_HUMAN; AAPK1_HUMAN; AAPK2_HUMAN; ACV1B_HUMAN; ACVL1_HUMAN; ACVR1_HUMAN; AKAP9_HUMAN; AKT1_HUMAN; AKT2_HUMAN; AKT3_HUMAN; ALK_HUMAN; AMHR2_HUMAN; ARAF_HUMAN; ARBK1_HUMAN; ARBK2_HUMAN; AVR2A_HUMAN; AVR2B_HUMAN; BMPR2_HUMAN; BMR1A_HUMAN; BMR1B_HUMAN; BR…	172	172	30
1.298e-26	3.16302e-25	GO:0010605	b	3	negative regulation of macromolecule metabolic process	1433B_HUMAN; 1433E_HUMAN; 1433F_HUMAN; 1433G_HUMAN; 1433S_HUMAN; 1433T_HUMAN; 1433Z_HUMAN; 1A02_HUMAN; 1B15_HUMAN; 2A5A_HUMAN; 2A5B_HUMAN; 2A5D_HUMAN; 2A5E_HUMAN; 2A5G_HUMAN; 2AAA_HUMAN; 2AAB_HUMAN; 2ABB_HUMAN; 2ABG_HUMAN; 4EBP1_HUMAN; 4EBP2_HUMAN; 4EBP3_HUMAN; A2MG_HUMAN; A4_HUMAN; A6NE42_HUMAN; AA1R_HUMAN; AA2AR_HUMAN; AA2BR_HUMAN; AA3R_HUMAN; AAKB1_HUMAN; AAKB2_HUMAN; AAKG1_HUMAN; AAKG2_HUMAN;…	AATF; ATN1; ATR; BARD1; BLM; BRCA1; CDC6; CDK9; CREBBP; CTBP1; E2F1; EP300; FLT1; GFI1B; HDAC1; HDAC2; HUS1; IKBKG; KDR; LAG3; LIMS1; MBD3; MRE11A; MSH2; MSH6; MTA2; PA2G4; PCNA; PSMD4; RAD1; RAD17; RAD9A; RB1; RBBP7; RBL1; SMC1A; SNIP1; STAT5A; STAT5B; TP53; UBC; XRCC5; YWHAG; YWHAZ	1433B_HUMAN; 1433E_HUMAN; 1433F_HUMAN; 1433G_HUMAN; 1433S_HUMAN; 1433T_HUMAN; 1433Z_HUMAN; AAKB1_HUMAN; AAKB2_HUMAN; AAKG1_HUMAN; AAKG2_HUMAN; AAKG3_HUMAN; AAPK1_HUMAN; AAPK2_HUMAN; AATF_HUMAN; ACV1B_HUMAN; ACVL1_HUMAN; ACVR1_HUMAN; ADA10_HUMAN; ADA17_HUMAN; AKT1_HUMAN; AKT2_HUMAN; AKT3_HUMAN; ALK_HUMAN; AMHR2_HUMAN; APH1A_HUMAN; APH1B_HUMAN; ARAF_HUMAN; ARBK1_HUMAN; ARBK2_HUMAN; ASPP2_HUMAN; ATN…	1121	1112	61
3.20785e-26	7.27805e-25	GO:0009314	b	3	response to radiation	A4_HUMAN; AA1R_HUMAN; AA2AR_HUMAN; AA2BR_HUMAN; AA3R_HUMAN; AAKB1_HUMAN; AAKB2_HUMAN; AAKG1_HUMAN; AAKG2_HUMAN; AAKG3_HUMAN; AAPK1_HUMAN; AAPK2_HUMAN; ABCA4_HUMAN; ABCG5_HUMAN; ABEC1_HUMAN; ACBP_HUMAN; ACHA4_HUMAN; ACHB2_HUMAN; ACV1B_HUMAN; ACVL1_HUMAN; ACVR1_HUMAN; ADA10_HUMAN; ADA17_HUMAN; ADA1B_HUMAN; AEN_HUMAN; AGRIN_HUMAN; AGTR1_HUMAN; AGTR2_HUMAN; AIPL1_HUMAN; AKT1_HUMAN; AKT2_HUMAN; AKT3_H…	ATM; ATR; BARD1; BLM; BRCA1; CDK9; CREBBP; FAM175A; FANCD2; FLT1; H2AFX; HUS1; IKBKG; KDR; LIG4; MSH2; MSH6; PCNA; POLD1; PSMD4; RAD1; RAD9A; SMC1A; TOPBP1; TP53; WRN; XPA; XPC; XRCC5	AAKB1_HUMAN; AAKB2_HUMAN; AAKG1_HUMAN; AAKG2_HUMAN; AAKG3_HUMAN; AAPK1_HUMAN; AAPK2_HUMAN; ACV1B_HUMAN; ACVL1_HUMAN; ACVR1_HUMAN; ADA10_HUMAN; ADA17_HUMAN; AKT1_HUMAN; AKT2_HUMAN; AKT3_HUMAN; ALK_HUMAN; AMHR2_HUMAN; APH1A_HUMAN; APH1B_HUMAN; ARAF_HUMAN; ARBK1_HUMAN; ARBK2_HUMAN; ASPP2_HUMAN; ATM_HUMAN; ATR_HUMAN; AVR2A_HUMAN; AVR2B_HUMAN; B2MG_HUMAN; BARD1_HUMAN; BLM_HUMAN; BMP1_HUMAN; BMPR2_HUMA…	314	311	36
3.30106e-26	7.27805e-25	GO:0060255	b	3	regulation of macromolecule metabolic process	1433B_HUMAN; 1433E_HUMAN; 1433F_HUMAN; 1433G_HUMAN; 1433S_HUMAN; 1433T_HUMAN; 1433Z_HUMAN; 1A02_HUMAN; 1B15_HUMAN; 1B27_HUMAN; 1C03_HUMAN; 2A5A_HUMAN; 2A5B_HUMAN; 2A5D_HUMAN; 2A5E_HUMAN; 2A5G_HUMAN; 2AAA_HUMAN; 2AAB_HUMAN; 2ABB_HUMAN; 2ABG_HUMAN; 2B13_HUMAN; 3BP5_HUMAN; 4EBP1_HUMAN; 4EBP2_HUMAN; 4EBP3_HUMAN; 5HT1B_HUMAN; 5HT2A_HUMAN; 5HT2B_HUMAN; A1AT_HUMAN; A1CF_HUMAN; A2AP_HUMAN; A2MG_HUMAN; A4…
2.4807e-25	5.22075e-24	GO:0051171	b	3	regulation of nitrogen compound metabolic process	1433B_HUMAN; 1433E_HUMAN; 1433F_HUMAN; 1433G_HUMAN; 1433S_HUMAN; 1433T_HUMAN; 1433Z_HUMAN; 1A02_HUMAN; 1B27_HUMAN; 1C03_HUMAN; 2A5A_HUMAN; 2A5B_HUMAN; 2A5D_HUMAN; 2A5E_HUMAN; 2A5G_HUMAN; 2AAA_HUMAN; 2AAB_HUMAN; 2ABB_HUMAN; 2ABG_HUMAN; 5HT1A_HUMAN; 5HT1B_HUMAN; 5HT2B_HUMAN; 5HT7R_HUMAN; A2MG_HUMAN; A4D1W7_HUMAN; A4_HUMAN; A6NE42_HUMAN; AA1R_HUMAN; AA2AR_HUMAN; AA2BR_HUMAN; AA3R_HUMAN; AAKB1_HUMAN;…
2.23533e-24	4.49982e-23	GO:0050794	b	3	regulation of cellular process	1433B_HUMAN; 1433E_HUMAN; 1433F_HUMAN; 1433G_HUMAN; 1433S_HUMAN; 1433T_HUMAN; 1433Z_HUMAN; 1A01_HUMAN; 1A02_HUMAN; 1A03_HUMAN; 1A11_HUMAN; 1A23_HUMAN; 1A24_HUMAN; 1A25_HUMAN; 1A26_HUMAN; 1A29_HUMAN; 1A30_HUMAN; 1A31_HUMAN; 1A32_HUMAN; 1A33_HUMAN; 1A34_HUMAN; 1A36_HUMAN; 1A43_HUMAN; 1A66_HUMAN; 1A68_HUMAN; 1A69_HUMAN; 1A74_HUMAN; 1A80_HUMAN; 1B07_HUMAN; 1B08_HUMAN; 1B13_HUMAN; 1B14_HUMAN; 1B15_HUM…
6.1256e-24	1.18173e-22	GO:0006793	b	3	phosphorus metabolic process	1433B_HUMAN; 1433E_HUMAN; 1433F_HUMAN; 1433G_HUMAN; 1433S_HUMAN; 1433T_HUMAN; 1433Z_HUMAN; 1A02_HUMAN; 2A5A_HUMAN; 2A5B_HUMAN; 2A5D_HUMAN; 2A5E_HUMAN; 2A5G_HUMAN; 2AAA_HUMAN; 2AAB_HUMAN; 2ABA_HUMAN; 2ABB_HUMAN; 2ABG_HUMAN; 2B13_HUMAN; 3BP5_HUMAN; 5HT1B_HUMAN; 5HT2A_HUMAN; 5HT2B_HUMAN; A4_HUMAN; A6NKB1_HUMAN; AA1R_HUMAN; AA2AR_HUMAN; AA2BR_HUMAN; AA3R_HUMAN; AAKB1_HUMAN; AAKB2_HUMAN; AAKG1_HUMAN; …	ABL1; ATM; ATR; BARD1; BLM; BRCA1; CDC6; CDK9; CHEK1; CHEK2; CLSPN; CREB1; CREBBP; CTBP1; E2F1; EP300; FLT1; HUS1; IKBKG; KDR; MCM7; MRE11A; MSH2; NBN; PCM1; PCNA; PIK3CA; PIN1; PLK4; PPP2R2A; PRKDC; PSMD4; RAD1; RAD17; RAD9A; RB1; RBL1; RBL2; STAT5A; STAT5B; TP53; UBC; WNK1; YWHAG; YWHAZ	1433B_HUMAN; 1433E_HUMAN; 1433F_HUMAN; 1433G_HUMAN; 1433S_HUMAN; 1433T_HUMAN; 1433Z_HUMAN; 2ABA_HUMAN; AAKB1_HUMAN; AAKB2_HUMAN; AAKG1_HUMAN; AAKG2_HUMAN; AAKG3_HUMAN; AAPK1_HUMAN; AAPK2_HUMAN; ABL1_HUMAN; ACV1B_HUMAN; ACVL1_HUMAN; ACVR1_HUMAN; ADA10_HUMAN; ADA17_HUMAN; AKT1_HUMAN; AKT2_HUMAN; AKT3_HUMAN; ALK_HUMAN; AMHR2_HUMAN; APH1A_HUMAN; APH1B_HUMAN; ARAF_HUMAN; ARBK1_HUMAN; ARBK2_HUMAN; ASPP…	1489	1476	66
1.57242e-23	2.91212e-22	GO:0051172	b	3	negative regulation of nitrogen compound metabolic process	1433B_HUMAN; 1433E_HUMAN; 1433F_HUMAN; 1433G_HUMAN; 1433S_HUMAN; 1433T_HUMAN; 1433Z_HUMAN; 1A02_HUMAN; 5HT1B_HUMAN; A6NE42_HUMAN; AA1R_HUMAN; AA2AR_HUMAN; AA2BR_HUMAN; AA3R_HUMAN; AAKB1_HUMAN; AAKB2_HUMAN; AAKG1_HUMAN; AAKG2_HUMAN; AAKG3_HUMAN; AAPK1_HUMAN; AAPK2_HUMAN; ABEC1_HUMAN; ACBP_HUMAN; ACD_HUMAN; ACS2L_HUMAN; ACV1B_HUMAN; ACVL1_HUMAN; ACVR1_HUMAN; ADA10_HUMAN; ADA17_HUMAN; ADA2A_HUMAN; A…	ATN1; ATR; BARD1; BLM; BRCA1; CDC6; CDK9; CREBBP; CTBP1; E2F1; EP300; FLT1; GFI1B; HDAC1; HDAC2; HUS1; IKBKG; KDR; LIMS1; MBD3; MRE11A; MSH2; MSH6; MTA2; PA2G4; PSMD4; RAD1; RAD17; RAD9A; RB1; RBBP7; RBL1; SMC1A; STAT5A; STAT5B; TP53; UBC; XRCC5; YWHAG; YWHAZ	1433B_HUMAN; 1433E_HUMAN; 1433F_HUMAN; 1433G_HUMAN; 1433S_HUMAN; 1433T_HUMAN; 1433Z_HUMAN; AAKB1_HUMAN; AAKB2_HUMAN; AAKG1_HUMAN; AAKG2_HUMAN; AAKG3_HUMAN; AAPK1_HUMAN; AAPK2_HUMAN; ACV1B_HUMAN; ACVL1_HUMAN; ACVR1_HUMAN; ADA10_HUMAN; ADA17_HUMAN; AKT1_HUMAN; AKT2_HUMAN; AKT3_HUMAN; ALK_HUMAN; AMHR2_HUMAN; APH1A_HUMAN; APH1B_HUMAN; ARAF_HUMAN; ARBK1_HUMAN; ARBK2_HUMAN; ASPP2_HUMAN; ATN1_HUMAN; ATR…	789	783	49
7.71215e-23	1.37336e-21	GO:0031323	b	3	regulation of cellular metabolic process	1433B_HUMAN; 1433E_HUMAN; 1433F_HUMAN; 1433G_HUMAN; 1433S_HUMAN; 1433T_HUMAN; 1433Z_HUMAN; 1A02_HUMAN; 1B15_HUMAN; 1B27_HUMAN; 1C03_HUMAN; 2A5A_HUMAN; 2A5B_HUMAN; 2A5D_HUMAN; 2A5E_HUMAN; 2A5G_HUMAN; 2AAA_HUMAN; 2AAB_HUMAN; 2ABB_HUMAN; 2ABG_HUMAN; 2B13_HUMAN; 3BP5_HUMAN; 4EBP1_HUMAN; 4EBP2_HUMAN; 4EBP3_HUMAN; 5HT1A_HUMAN; 5HT1B_HUMAN; 5HT2A_HUMAN; 5HT2B_HUMAN; 5HT7R_HUMAN; A2MG_HUMAN; A4D1W7_HUMAN…
1.40855e-22	2.41539e-21	GO:0080090	b	3	regulation of primary metabolic process	1433B_HUMAN; 1433E_HUMAN; 1433F_HUMAN; 1433G_HUMAN; 1433S_HUMAN; 1433T_HUMAN; 1433Z_HUMAN; 1A02_HUMAN; 1B15_HUMAN; 1B27_HUMAN; 1C03_HUMAN; 2A5A_HUMAN; 2A5B_HUMAN; 2A5D_HUMAN; 2A5E_HUMAN; 2A5G_HUMAN; 2AAA_HUMAN; 2AAB_HUMAN; 2ABB_HUMAN; 2ABG_HUMAN; 2B13_HUMAN; 3BP5_HUMAN; 4EBP1_HUMAN; 4EBP2_HUMAN; 4EBP3_HUMAN; 5HT1A_HUMAN; 5HT1B_HUMAN; 5HT2A_HUMAN; 5HT2B_HUMAN; 5HT7R_HUMAN; A1AT_HUMAN; A2AP_HUMAN; …
1.63903e-22	2.71025e-21	GO:0048518	b	3	positive regulation of biological process	1433B_HUMAN; 1433E_HUMAN; 1433F_HUMAN; 1433G_HUMAN; 1433S_HUMAN; 1433T_HUMAN; 1433Z_HUMAN; 1A02_HUMAN; 1B15_HUMAN; 1B27_HUMAN; 1B35_HUMAN; 2A5A_HUMAN; 2A5B_HUMAN; 2A5D_HUMAN; 2A5E_HUMAN; 2A5G_HUMAN; 2AAA_HUMAN; 2AAB_HUMAN; 2ABB_HUMAN; 2ABG_HUMAN; 2B11_HUMAN; 2B13_HUMAN; 2B14_HUMAN; 2B17_HUMAN; 2B18_HUMAN; 2B19_HUMAN; 2B1A_HUMAN; 2B1B_HUMAN; 2B1E_HUMAN; 2B1F_HUMAN; 2B1G_HUMAN; 4EBP1_HUMAN; 5HT1A_H…
3.89841e-22	6.22401e-21	GO:0019222	b	3	regulation of metabolic process	1433B_HUMAN; 1433E_HUMAN; 1433F_HUMAN; 1433G_HUMAN; 1433S_HUMAN; 1433T_HUMAN; 1433Z_HUMAN; 1A02_HUMAN; 1B15_HUMAN; 1B27_HUMAN; 1C03_HUMAN; 2A5A_HUMAN; 2A5B_HUMAN; 2A5D_HUMAN; 2A5E_HUMAN; 2A5G_HUMAN; 2AAA_HUMAN; 2AAB_HUMAN; 2ABB_HUMAN; 2ABG_HUMAN; 2B13_HUMAN; 3BP5_HUMAN; 4EBP1_HUMAN; 4EBP2_HUMAN; 4EBP3_HUMAN; 5HT1A_HUMAN; 5HT1B_HUMAN; 5HT2A_HUMAN; 5HT2B_HUMAN; 5HT7R_HUMAN; 7B2_HUMAN; A1AT_HUMAN; A…
4.77004e-22	7.36177e-21	GO:0012501	b	3	programmed cell death	1433B_HUMAN; 1433E_HUMAN; 1433F_HUMAN; 1433G_HUMAN; 1433S_HUMAN; 1433T_HUMAN; 1433Z_HUMAN; 1A02_HUMAN; 1A24_HUMAN; 2A5A_HUMAN; 2A5B_HUMAN; 2A5D_HUMAN; 2A5E_HUMAN; 2A5G_HUMAN; 2AAA_HUMAN; 2AAB_HUMAN; 2ABB_HUMAN; 2ABG_HUMAN; 2B13_HUMAN; 5HT2B_HUMAN; A4_HUMAN; AA1R_HUMAN; AA2AR_HUMAN; AA2BR_HUMAN; AA3R_HUMAN; AAKB1_HUMAN; AAKB2_HUMAN; AAKG1_HUMAN; AAKG2_HUMAN; AAKG3_HUMAN; AAPK1_HUMAN; AAPK2_HUMAN; …	AATF; ABL1; ATM; BARD1; BRCA1; CDK9; CHEK2; CLSPN; CREB1; CREBBP; E2F1; EEF1E1; EP300; FLT1; HDAC1; HDAC2; HUS1; IKBKG; KDR; LIG4; LYST; MSH2; MSH6; PCNA; PIK3CA; PSMD4; RAD1; RAD9A; RB1; SIAH1; SIAH2; STAT5A; STAT5B; TP53; UBC; WRN; XPA; XRCC5; YWHAG; YWHAZ	1433B_HUMAN; 1433E_HUMAN; 1433F_HUMAN; 1433G_HUMAN; 1433S_HUMAN; 1433T_HUMAN; 1433Z_HUMAN; AAKB1_HUMAN; AAKB2_HUMAN; AAKG1_HUMAN; AAKG2_HUMAN; AAKG3_HUMAN; AAPK1_HUMAN; AAPK2_HUMAN; AATF_HUMAN; ABL1_HUMAN; ACV1B_HUMAN; ACVL1_HUMAN; ACVR1_HUMAN; ADA10_HUMAN; ADA17_HUMAN; AKT1_HUMAN; AKT2_HUMAN; AKT3_HUMAN; ALK_HUMAN; AMHR2_HUMAN; APH1A_HUMAN; APH1B_HUMAN; ARAF_HUMAN; ARBK1_HUMAN; ARBK2_HUMAN; ASPP…	1563	1547	65
5.67861e-22	8.48127e-21	GO:0010941	b	3	regulation of cell death	1433B_HUMAN; 1433E_HUMAN; 1433F_HUMAN; 1433G_HUMAN; 1433S_HUMAN; 1433T_HUMAN; 1433Z_HUMAN; 1A02_HUMAN; 1A24_HUMAN; 2A5A_HUMAN; 2A5B_HUMAN; 2A5D_HUMAN; 2A5E_HUMAN; 2A5G_HUMAN; 2AAA_HUMAN; 2AAB_HUMAN; 2ABB_HUMAN; 2ABG_HUMAN; 2B13_HUMAN; 5HT2B_HUMAN; A4_HUMAN; AA1R_HUMAN; AA2AR_HUMAN; AA2BR_HUMAN; AA3R_HUMAN; AAKB1_HUMAN; AAKB2_HUMAN; AAKG1_HUMAN; AAKG2_HUMAN; AAKG3_HUMAN; AAPK1_HUMAN; AAPK2_HUMAN; …	AATF; ABL1; ATM; BARD1; BRCA1; CDK9; CHEK2; CREB1; CREBBP; EEF1E1; EP300; FLT1; HDAC1; HDAC2; HUS1; IKBKG; KDR; LAG3; LIG4; LYST; MSH2; MSH6; PCNA; PIK3CA; PSMD4; RAD1; RAD9A; SIAH1; STAT5A; STAT5B; TP53; UBC; WRN; XPA; XRCC5; YWHAG; YWHAZ	1433B_HUMAN; 1433E_HUMAN; 1433F_HUMAN; 1433G_HUMAN; 1433S_HUMAN; 1433T_HUMAN; 1433Z_HUMAN; AAKB1_HUMAN; AAKB2_HUMAN; AAKG1_HUMAN; AAKG2_HUMAN; AAKG3_HUMAN; AAPK1_HUMAN; AAPK2_HUMAN; AATF_HUMAN; ABL1_HUMAN; ACV1B_HUMAN; ACVL1_HUMAN; ACVR1_HUMAN; ADA10_HUMAN; ADA17_HUMAN; AKT1_HUMAN; AKT2_HUMAN; AKT3_HUMAN; ALK_HUMAN; AMHR2_HUMAN; APH1A_HUMAN; APH1B_HUMAN; ARAF_HUMAN; ARBK1_HUMAN; ARBK2_HUMAN; ASPP…	1329	1315	60
1.51963e-21	2.19871e-20	GO:0044249	b	3	cellular biosynthetic process	1433B_HUMAN; 1433E_HUMAN; 1433F_HUMAN; 1433G_HUMAN; 1433S_HUMAN; 1433T_HUMAN; 1433Z_HUMAN; 1A02_HUMAN; 1A24_HUMAN; 1B27_HUMAN; 2A5A_HUMAN; 2A5B_HUMAN; 2A5D_HUMAN; 2A5E_HUMAN; 2A5G_HUMAN; 2AAA_HUMAN; 2AAB_HUMAN; 2ABB_HUMAN; 2ABG_HUMAN; 2B13_HUMAN; 3BHS1_HUMAN; 3BHS2_HUMAN; 3BHS7_HUMAN; 3HAO_HUMAN; 4EBP1_HUMAN; 4EBP2_HUMAN; 4EBP3_HUMAN; 5HT1A_HUMAN; 5HT1B_HUMAN; 5HT2A_HUMAN; 5HT2B_HUMAN; 5HT2C_HUMA…
1.60432e-21	2.25091e-20	GO:0000216	b	3	M/G1 transition of mitotic cell cycle	AAKB1_HUMAN; AAKB2_HUMAN; AAKG1_HUMAN; AAKG2_HUMAN; AAKG3_HUMAN; AAPK1_HUMAN; AAPK2_HUMAN; ACV1B_HUMAN; ACVL1_HUMAN; ACVR1_HUMAN; ADA10_HUMAN; ADA17_HUMAN; AKT1_HUMAN; AKT2_HUMAN; AKT3_HUMAN; ALK_HUMAN; AMHR2_HUMAN; APH1A_HUMAN; APH1B_HUMAN; ARAF_HUMAN; ARBK1_HUMAN; ARBK2_HUMAN; AVR2A_HUMAN; AVR2B_HUMAN; BMP1_HUMAN; BMPR2_HUMAN; BMR1A_HUMAN; BMR1B_HUMAN; BRAF_HUMAN; BTK_HUMAN; CASP1_HUMAN; CASP2_…	CDC6; CDK9; E2F1; FLT1; IKBKG; KDR; MCM2; MCM7; PSMD4; RB1; RBL1; RPA1; RPA2; TP53; UBC	AAKB1_HUMAN; AAKB2_HUMAN; AAKG1_HUMAN; AAKG2_HUMAN; AAKG3_HUMAN; AAPK1_HUMAN; AAPK2_HUMAN; ACV1B_HUMAN; ACVL1_HUMAN; ACVR1_HUMAN; ADA10_HUMAN; ADA17_HUMAN; AKT1_HUMAN; AKT2_HUMAN; AKT3_HUMAN; ALK_HUMAN; AMHR2_HUMAN; APH1A_HUMAN; APH1B_HUMAN; ARAF_HUMAN; ARBK1_HUMAN; ARBK2_HUMAN; AVR2A_HUMAN; AVR2B_HUMAN; BMP1_HUMAN; BMPR2_HUMAN; BMR1A_HUMAN; BMR1B_HUMAN; BRAF_HUMAN; BTK_HUMAN; CASP1_HUMAN; CASP2_…	96	96	21
1.72911e-21	2.35464e-20	GO:0009889	b	3	regulation of biosynthetic process	1433B_HUMAN; 1433E_HUMAN; 1433F_HUMAN; 1433G_HUMAN; 1433S_HUMAN; 1433T_HUMAN; 1433Z_HUMAN; 1A02_HUMAN; 1B27_HUMAN; 2A5A_HUMAN; 2A5B_HUMAN; 2A5D_HUMAN; 2A5E_HUMAN; 2A5G_HUMAN; 2AAA_HUMAN; 2AAB_HUMAN; 2ABB_HUMAN; 2ABG_HUMAN; 4EBP1_HUMAN; 4EBP2_HUMAN; 4EBP3_HUMAN; 5HT1A_HUMAN; 5HT1B_HUMAN; 5HT7R_HUMAN; A4D1W7_HUMAN; A4_HUMAN; A6NE42_HUMAN; AA1R_HUMAN; AA2AR_HUMAN; AA2BR_HUMAN; AA3R_HUMAN; AAKB1_HUMA…
2.12941e-21	2.8169e-20	GO:0010942	b	3	positive regulation of cell death	1433B_HUMAN; 1433E_HUMAN; 1433F_HUMAN; 1433G_HUMAN; 1433S_HUMAN; 1433T_HUMAN; 1433Z_HUMAN; 2A5A_HUMAN; 2A5B_HUMAN; 2A5D_HUMAN; 2A5E_HUMAN; 2A5G_HUMAN; 2AAA_HUMAN; 2AAB_HUMAN; 2ABB_HUMAN; 2ABG_HUMAN; A4_HUMAN; AA1R_HUMAN; AA2AR_HUMAN; AA2BR_HUMAN; AA3R_HUMAN; AAKB1_HUMAN; AAKB2_HUMAN; AAKG1_HUMAN; AAKG2_HUMAN; AAKG3_HUMAN; AAPK1_HUMAN; AAPK2_HUMAN; AATF_HUMAN; ABCB9_HUMAN; ABL1_HUMAN; ABR_HUMAN; A…	AATF; ABL1; ATM; BARD1; BRCA1; CDK9; CHEK2; CREBBP; EEF1E1; EP300; FLT1; HDAC1; HDAC2; HUS1; IKBKG; KDR; LAG3; LYST; MSH2; MSH6; PCNA; PSMD4; RAD1; RAD9A; STAT5A; STAT5B; TP53; UBC; XPA; YWHAG; YWHAZ	1433B_HUMAN; 1433E_HUMAN; 1433F_HUMAN; 1433G_HUMAN; 1433S_HUMAN; 1433T_HUMAN; 1433Z_HUMAN; AAKB1_HUMAN; AAKB2_HUMAN; AAKG1_HUMAN; AAKG2_HUMAN; AAKG3_HUMAN; AAPK1_HUMAN; AAPK2_HUMAN; AATF_HUMAN; ABL1_HUMAN; ACV1B_HUMAN; ACVL1_HUMAN; ACVR1_HUMAN; ADA10_HUMAN; ADA17_HUMAN; AKT1_HUMAN; AKT2_HUMAN; AKT3_HUMAN; ALK_HUMAN; AMHR2_HUMAN; APH1A_HUMAN; APH1B_HUMAN; ARAF_HUMAN; ARBK1_HUMAN; ARBK2_HUMAN; ASPP…	695	689	44
7.07894e-21	9.1043e-20	GO:0010604	b	3	positive regulation of macromolecule metabolic process	1433B_HUMAN; 1433E_HUMAN; 1433F_HUMAN; 1433G_HUMAN; 1433S_HUMAN; 1433T_HUMAN; 1433Z_HUMAN; 1A02_HUMAN; 1B15_HUMAN; 2A5A_HUMAN; 2A5B_HUMAN; 2A5D_HUMAN; 2A5E_HUMAN; 2A5G_HUMAN; 2AAA_HUMAN; 2AAB_HUMAN; 2ABB_HUMAN; 2ABG_HUMAN; 2B13_HUMAN; A4D1W7_HUMAN; A4_HUMAN; AA1R_HUMAN; AA2AR_HUMAN; AA2BR_HUMAN; AA3R_HUMAN; AAKB1_HUMAN; AAKB2_HUMAN; AAKG1_HUMAN; AAKG2_HUMAN; AAKG3_HUMAN; AAPK1_HUMAN; AAPK2_HUMAN;…	AATF; BARD1; BLM; BRCA1; BRCA2; CDK9; CREB1; CREBBP; CTBP1; E2F1; EP300; FAM175A; FLT1; H2AFX; HDAC1; HDAC2; IKBKG; KDR; LMO4; MRE11A; MTA2; NBN; PCM1; PIN1; PRKDC; PSMD4; RB1; RBL1; SIAH1; STAT5A; STAT5B; TP53; UBC; XRCC5; YWHAG; YWHAZ	1433B_HUMAN; 1433E_HUMAN; 1433F_HUMAN; 1433G_HUMAN; 1433S_HUMAN; 1433T_HUMAN; 1433Z_HUMAN; AAKB1_HUMAN; AAKB2_HUMAN; AAKG1_HUMAN; AAKG2_HUMAN; AAKG3_HUMAN; AAPK1_HUMAN; AAPK2_HUMAN; AATF_HUMAN; ACV1B_HUMAN; ACVL1_HUMAN; ACVR1_HUMAN; ADA10_HUMAN; ADA17_HUMAN; AKT1_HUMAN; AKT2_HUMAN; AKT3_HUMAN; ALK_HUMAN; AMHR2_HUMAN; APH1A_HUMAN; APH1B_HUMAN; ARAF_HUMAN; ARBK1_HUMAN; ARBK2_HUMAN; ASPP2_HUMAN; AVR…	1490	1478	62
8.67908e-21	1.08606e-19	GO:0009890	b	3	negative regulation of biosynthetic process	1433B_HUMAN; 1433E_HUMAN; 1433F_HUMAN; 1433G_HUMAN; 1433S_HUMAN; 1433T_HUMAN; 1433Z_HUMAN; 1A02_HUMAN; 4EBP1_HUMAN; 4EBP2_HUMAN; 4EBP3_HUMAN; 5HT1B_HUMAN; A6NE42_HUMAN; AA1R_HUMAN; AA2AR_HUMAN; AA2BR_HUMAN; AA3R_HUMAN; AAKB1_HUMAN; AAKB2_HUMAN; AAKG1_HUMAN; AAKG2_HUMAN; AAKG3_HUMAN; AAPK1_HUMAN; AAPK2_HUMAN; AATF_HUMAN; ABEC1_HUMAN; ACADL_HUMAN; ACADV_HUMAN; ACBP_HUMAN; ACD_HUMAN; ACER2_HUMAN; AC…	AATF; ATN1; ATR; BARD1; BLM; BRCA1; CDC6; CDK9; CREBBP; CTBP1; E2F1; EP300; FLT1; GFI1B; HDAC1; HDAC2; HUS1; IKBKG; KDR; LAG3; LIMS1; MBD3; MRE11A; MTA2; PA2G4; PSMD4; RAD1; RAD17; RAD9A; RB1; RBBP7; RBL1; SMC1A; STAT5A; STAT5B; TP53; UBC; XRCC5; YWHAG; YWHAZ	1433B_HUMAN; 1433E_HUMAN; 1433F_HUMAN; 1433G_HUMAN; 1433S_HUMAN; 1433T_HUMAN; 1433Z_HUMAN; AAKB1_HUMAN; AAKB2_HUMAN; AAKG1_HUMAN; AAKG2_HUMAN; AAKG3_HUMAN; AAPK1_HUMAN; AAPK2_HUMAN; AATF_HUMAN; ACV1B_HUMAN; ACVL1_HUMAN; ACVR1_HUMAN; ADA10_HUMAN; ADA17_HUMAN; AKT1_HUMAN; AKT2_HUMAN; AKT3_HUMAN; ALK_HUMAN; AMHR2_HUMAN; APH1A_HUMAN; APH1B_HUMAN; ARAF_HUMAN; ARBK1_HUMAN; ARBK2_HUMAN; ASPP2_HUMAN; ATN…	873	866	48
4.88629e-20	5.95356e-19	GO:0000226	b	3	microtubule cytoskeleton organization	2A5G_HUMAN; A6NLH2_HUMAN; AAKB1_HUMAN; AAKB2_HUMAN; AAKG1_HUMAN; AAKG2_HUMAN; AAKG3_HUMAN; AAPK1_HUMAN; AAPK2_HUMAN; ACBP_HUMAN; ACV1B_HUMAN; ACVL1_HUMAN; ACVR1_HUMAN; ADA10_HUMAN; ADA17_HUMAN; AGRIN_HUMAN; AKT1_HUMAN; AKT2_HUMAN; AKT3_HUMAN; ALK_HUMAN; AMHR2_HUMAN; ANF_HUMAN; ANGT_HUMAN; APC_HUMAN; APH1A_HUMAN; APH1B_HUMAN; AR2BP_HUMAN; ARAF_HUMAN; ARBK1_HUMAN; ARBK2_HUMAN; AREG_HUMAN; ARHG2_HUM…	BARD1; BRCA1; BRCA2; CCP110; CDK9; CENPJ; CEP135; CEP152; DISC1; DYNC1LI1; FLT1; HDAC1; HDAC2; IKBKG; KDR; PCM1; PCNT; PLK4; PSMD4; RB1; SMC1A; TUBG1; TUBGCP2; TUBGCP3; XPC	A6NLH2_HUMAN; AAKB1_HUMAN; AAKB2_HUMAN; AAKG1_HUMAN; AAKG2_HUMAN; AAKG3_HUMAN; AAPK1_HUMAN; AAPK2_HUMAN; ACV1B_HUMAN; ACVL1_HUMAN; ACVR1_HUMAN; ADA10_HUMAN; ADA17_HUMAN; AKT1_HUMAN; AKT2_HUMAN; AKT3_HUMAN; ALK_HUMAN; AMHR2_HUMAN; APH1A_HUMAN; APH1B_HUMAN; ARAF_HUMAN; ARBK1_HUMAN; ARBK2_HUMAN; AVR2A_HUMAN; AVR2B_HUMAN; BARD1_HUMAN; BMP1_HUMAN; BMPR2_HUMAN; BMR1A_HUMAN; BMR1B_HUMAN; BRAF_HUMAN; BRC…	252	251	28
5.10616e-20	6.06193e-19	GO:0031325	b	3	positive regulation of cellular metabolic process	1433B_HUMAN; 1433E_HUMAN; 1433F_HUMAN; 1433G_HUMAN; 1433S_HUMAN; 1433T_HUMAN; 1433Z_HUMAN; 1A02_HUMAN; 1B15_HUMAN; 2A5A_HUMAN; 2A5B_HUMAN; 2A5D_HUMAN; 2A5E_HUMAN; 2A5G_HUMAN; 2AAA_HUMAN; 2AAB_HUMAN; 2ABB_HUMAN; 2ABG_HUMAN; 2B13_HUMAN; A4D1W7_HUMAN; A4_HUMAN; AA1R_HUMAN; AA2AR_HUMAN; AA2BR_HUMAN; AA3R_HUMAN; AAAD_HUMAN; AAKB1_HUMAN; AAKB2_HUMAN; AAKG1_HUMAN; AAKG2_HUMAN; AAKG3_HUMAN; AAPK1_HUMAN; …	AATF; BARD1; BLM; BRCA1; BRCA2; CDK9; CREB1; CREBBP; CTBP1; E2F1; EP300; FAM175A; FLT1; H2AFX; HDAC1; HDAC2; IKBKG; KDR; LMO4; MRE11A; MTA2; NBN; PCM1; PCNA; PIN1; PRKDC; PSMD4; RB1; RBL1; SIAH1; STAT5A; STAT5B; TP53; UBC; XRCC5; YWHAG; YWHAZ	1433B_HUMAN; 1433E_HUMAN; 1433F_HUMAN; 1433G_HUMAN; 1433S_HUMAN; 1433T_HUMAN; 1433Z_HUMAN; AAKB1_HUMAN; AAKB2_HUMAN; AAKG1_HUMAN; AAKG2_HUMAN; AAKG3_HUMAN; AAPK1_HUMAN; AAPK2_HUMAN; AATF_HUMAN; ACV1B_HUMAN; ACVL1_HUMAN; ACVR1_HUMAN; ADA10_HUMAN; ADA17_HUMAN; AKT1_HUMAN; AKT2_HUMAN; AKT3_HUMAN; ALK_HUMAN; AMHR2_HUMAN; APH1A_HUMAN; APH1B_HUMAN; ARAF_HUMAN; ARBK1_HUMAN; ARBK2_HUMAN; ASPP2_HUMAN; AVR…	1546	1536	62
6.33347e-19	7.20544e-18	GO:0060548	b	3	negative regulation of cell death	1433B_HUMAN; 1433E_HUMAN; 1433F_HUMAN; 1433G_HUMAN; 1433S_HUMAN; 1433T_HUMAN; 1433Z_HUMAN; 1A02_HUMAN; 1A24_HUMAN; 2B13_HUMAN; 5HT2B_HUMAN; AA1R_HUMAN; AA2AR_HUMAN; AA2BR_HUMAN; AA3R_HUMAN; AAKB1_HUMAN; AAKB2_HUMAN; AAKG1_HUMAN; AAKG2_HUMAN; AAKG3_HUMAN; AAPK1_HUMAN; AAPK2_HUMAN; AATF_HUMAN; ACBP_HUMAN; ACV1B_HUMAN; ACVL1_HUMAN; ACVR1_HUMAN; ADA10_HUMAN; ADA17_HUMAN; ADAM8_HUMAN; ADA_HUMAN; ADML_…	AATF; ATM; BARD1; BRCA1; CDK9; CREBBP; EP300; FLT1; HDAC1; HDAC2; IKBKG; KDR; LIG4; MSH2; PCNA; PIK3CA; PSMD4; SIAH1; STAT5A; STAT5B; TP53; UBC; XRCC5; YWHAG; YWHAZ	1433B_HUMAN; 1433E_HUMAN; 1433F_HUMAN; 1433G_HUMAN; 1433S_HUMAN; 1433T_HUMAN; 1433Z_HUMAN; AAKB1_HUMAN; AAKB2_HUMAN; AAKG1_HUMAN; AAKG2_HUMAN; AAKG3_HUMAN; AAPK1_HUMAN; AAPK2_HUMAN; AATF_HUMAN; ACV1B_HUMAN; ACVL1_HUMAN; ACVR1_HUMAN; ADA10_HUMAN; ADA17_HUMAN; AKT1_HUMAN; AKT2_HUMAN; AKT3_HUMAN; ALK_HUMAN; AMHR2_HUMAN; APH1A_HUMAN; APH1B_HUMAN; ARAF_HUMAN; ARBK1_HUMAN; ARBK2_HUMAN; ASPP2_HUMAN; ATM…	654	647	40
6.38063e-19	7.20544e-18	GO:0010948	b	3	negative regulation of cell cycle process	1B15_HUMAN; 2A5A_HUMAN; 2A5B_HUMAN; 2A5D_HUMAN; 2A5E_HUMAN; 2A5G_HUMAN; 2AAA_HUMAN; 2AAB_HUMAN; 2ABB_HUMAN; 2ABG_HUMAN; AAKB1_HUMAN; AAKB2_HUMAN; AAKG1_HUMAN; AAKG2_HUMAN; AAKG3_HUMAN; AAPK1_HUMAN; AAPK2_HUMAN; ACBP_HUMAN; ACV1B_HUMAN; ACVL1_HUMAN; ACVR1_HUMAN; ADA10_HUMAN; ADA17_HUMAN; AGRIN_HUMAN; AKIP_HUMAN; AKT1_HUMAN; AKT2_HUMAN; AKT3_HUMAN; ALK_HUMAN; AMHR2_HUMAN; ANC2_HUMAN; ANF_HUMAN; ANG…	ATM; BARD1; BRCA1; CDC6; CDK9; CLSPN; CREBBP; DYNC1LI1; EP300; FLT1; HUS1; IKBKG; KDR; MRE11A; MSH2; PSMD4; RAD1; RAD17; RAD9A; RB1; SMC1A; TP53	AAKB1_HUMAN; AAKB2_HUMAN; AAKG1_HUMAN; AAKG2_HUMAN; AAKG3_HUMAN; AAPK1_HUMAN; AAPK2_HUMAN; ACV1B_HUMAN; ACVL1_HUMAN; ACVR1_HUMAN; ADA10_HUMAN; ADA17_HUMAN; AKT1_HUMAN; AKT2_HUMAN; AKT3_HUMAN; ALK_HUMAN; AMHR2_HUMAN; APH1A_HUMAN; APH1B_HUMAN; ARAF_HUMAN; ARBK1_HUMAN; ARBK2_HUMAN; ATM_HUMAN; AVR2A_HUMAN; AVR2B_HUMAN; BARD1_HUMAN; BMP1_HUMAN; BMPR2_HUMAN; BMR1A_HUMAN; BMR1B_HUMAN; BRAF_HUMAN; BRCA1_…	109	109	20
3.99588e-18	4.40498e-17	GO:0051321	b	3	meiotic cell cycle	2A5G_HUMAN; AAKB1_HUMAN; AAKB2_HUMAN; AAKG1_HUMAN; AAKG2_HUMAN; AAKG3_HUMAN; AAPK1_HUMAN; AAPK2_HUMAN; ACBP_HUMAN; ACV1B_HUMAN; ACVL1_HUMAN; ACVR1_HUMAN; ADA10_HUMAN; ADA17_HUMAN; ADCY1_HUMAN; ADCY2_HUMAN; ADCY3_HUMAN; ADCY4_HUMAN; ADCY5_HUMAN; ADCY6_HUMAN; ADCY7_HUMAN; ADCY8_HUMAN; ADCY9_HUMAN; ADCYA_HUMAN; AGRIN_HUMAN; AKT1_HUMAN; AKT2_HUMAN; AKT3_HUMAN; ALK_HUMAN; AMHR2_HUMAN; ANF_HUMAN; ANGT_…	ATM; BRCA2; CDK9; CHEK1; FANCA; FANCD2; FLT1; H2AFX; HUS1; IKBKG; KDR; MRE11A; MSH2; MSH6; NBN; PMS1; PSMD4; RAD1; RAD9A; RBBP8; SMC1A; TUBG1	AAKB1_HUMAN; AAKB2_HUMAN; AAKG1_HUMAN; AAKG2_HUMAN; AAKG3_HUMAN; AAPK1_HUMAN; AAPK2_HUMAN; ACV1B_HUMAN; ACVL1_HUMAN; ACVR1_HUMAN; ADA10_HUMAN; ADA17_HUMAN; AKT1_HUMAN; AKT2_HUMAN; AKT3_HUMAN; ALK_HUMAN; AMHR2_HUMAN; APH1A_HUMAN; APH1B_HUMAN; ARAF_HUMAN; ARBK1_HUMAN; ARBK2_HUMAN; ATM_HUMAN; AVR2A_HUMAN; AVR2B_HUMAN; B2MG_HUMAN; BMP1_HUMAN; BMPR2_HUMAN; BMR1A_HUMAN; BMR1B_HUMAN; BRAF_HUMAN; BRCA2_H…	137	137	21
7.58721e-18	8.16948e-17	GO:0043412	b	3	macromolecule modification	1433B_HUMAN; 1433E_HUMAN; 1433F_HUMAN; 1433G_HUMAN; 1433S_HUMAN; 1433T_HUMAN; 1433Z_HUMAN; 1A02_HUMAN; 1B15_HUMAN; 2A5A_HUMAN; 2A5B_HUMAN; 2A5D_HUMAN; 2A5E_HUMAN; 2A5G_HUMAN; 2AAA_HUMAN; 2AAB_HUMAN; 2ABA_HUMAN; 2ABB_HUMAN; 2ABG_HUMAN; 2B13_HUMAN; 3BP5_HUMAN; 3MG_HUMAN; 5HT1B_HUMAN; 5HT2A_HUMAN; 5HT2B_HUMAN; A1CF_HUMAN; A4_HUMAN; A6NKB1_HUMAN; AA1R_HUMAN; AA2AR_HUMAN; AA2BR_HUMAN; AA3R_HUMAN; AAKB…
1.03762e-17	1.09186e-16	GO:0051173	b	3	positive regulation of nitrogen compound metabolic process	1433B_HUMAN; 1433E_HUMAN; 1433F_HUMAN; 1433G_HUMAN; 1433S_HUMAN; 1433T_HUMAN; 1433Z_HUMAN; 1A02_HUMAN; A4D1W7_HUMAN; A4_HUMAN; AA1R_HUMAN; AA2AR_HUMAN; AA2BR_HUMAN; AA3R_HUMAN; AAKB1_HUMAN; AAKB2_HUMAN; AAKG1_HUMAN; AAKG2_HUMAN; AAKG3_HUMAN; AAPK1_HUMAN; AAPK2_HUMAN; AATF_HUMAN; ABCA1_HUMAN; ABEC1_HUMAN; ABLM1_HUMAN; ABLM3_HUMAN; ABRA_HUMAN; ACBP_HUMAN; ACTHR_HUMAN; ACV1B_HUMAN; ACVL1_HUMAN; ACVR…	AATF; BARD1; BLM; BRCA1; BRCA2; CDK9; CREB1; CREBBP; E2F1; EP300; FAM175A; FLT1; H2AFX; HDAC1; HDAC2; IKBKG; KDR; LMO4; MTA2; PCM1; PRKDC; PSMD4; RB1; RBL1; SIAH1; STAT5A; STAT5B; TP53; XRCC5; YWHAG; YWHAZ	1433B_HUMAN; 1433E_HUMAN; 1433F_HUMAN; 1433G_HUMAN; 1433S_HUMAN; 1433T_HUMAN; 1433Z_HUMAN; AAKB1_HUMAN; AAKB2_HUMAN; AAKG1_HUMAN; AAKG2_HUMAN; AAKG3_HUMAN; AAPK1_HUMAN; AAPK2_HUMAN; AATF_HUMAN; ACV1B_HUMAN; ACVL1_HUMAN; ACVR1_HUMAN; ADA10_HUMAN; ADA17_HUMAN; AKT1_HUMAN; AKT2_HUMAN; AKT3_HUMAN; ALK_HUMAN; AMHR2_HUMAN; APH1A_HUMAN; APH1B_HUMAN; ARAF_HUMAN; ARBK1_HUMAN; ARBK2_HUMAN; ASPP2_HUMAN; AVR…	1081	1073	49
3.31405e-15	3.40978e-14	GO:0000083	b	3	regulation of transcription involved in G1/S phase of mitotic cell cycle	AAKB1_HUMAN; AAKB2_HUMAN; AAKG1_HUMAN; AAKG2_HUMAN; AAKG3_HUMAN; AAPK1_HUMAN; AAPK2_HUMAN; ACV1B_HUMAN; ACVL1_HUMAN; ACVR1_HUMAN; AKT1_HUMAN; AKT2_HUMAN; AKT3_HUMAN; ALK_HUMAN; AMHR2_HUMAN; ARAF_HUMAN; ARBK1_HUMAN; ARBK2_HUMAN; AVR2A_HUMAN; AVR2B_HUMAN; BMPR2_HUMAN; BMR1A_HUMAN; BMR1B_HUMAN; BRAF_HUMAN; BTK_HUMAN; CCNA1_HUMAN; CCNA2_HUMAN; CCNE1_HUMAN; CCNH_HUMAN; CDC45_HUMAN; CDC6_HUMAN; CDC7_HU…	CDC6; CDK9; E2F1; FLT1; IKBKG; KDR; PCNA; RB1	AAKB1_HUMAN; AAKB2_HUMAN; AAKG1_HUMAN; AAKG2_HUMAN; AAKG3_HUMAN; AAPK1_HUMAN; AAPK2_HUMAN; ACV1B_HUMAN; ACVL1_HUMAN; ACVR1_HUMAN; AKT1_HUMAN; AKT2_HUMAN; AKT3_HUMAN; ALK_HUMAN; AMHR2_HUMAN; ARAF_HUMAN; ARBK1_HUMAN; ARBK2_HUMAN; AVR2A_HUMAN; AVR2B_HUMAN; BMPR2_HUMAN; BMR1A_HUMAN; BMR1B_HUMAN; BRAF_HUMAN; BTK_HUMAN; CCNA2_HUMAN; CCNH_HUMAN; CDC6_HUMAN; CDC7_HUMAN; CDK1_HUMAN; CDK2_HUMAN; CDK3_HUMAN…	27	27	11
1.47377e-14	1.48339e-13	GO:0040008	b	3	regulation of growth	2A5A_HUMAN; 2A5B_HUMAN; 2A5D_HUMAN; 2A5E_HUMAN; 2A5G_HUMAN; 2AAA_HUMAN; 2AAB_HUMAN; 2ABB_HUMAN; 2ABG_HUMAN; 3BHS7_HUMAN; A4_HUMAN; AA1R_HUMAN; AA2AR_HUMAN; AA2BR_HUMAN; AA3R_HUMAN; AAKB1_HUMAN; AAKB2_HUMAN; AAKG1_HUMAN; AAKG2_HUMAN; AAKG3_HUMAN; AAPK1_HUMAN; AAPK2_HUMAN; ABTB2_HUMAN; ACBP_HUMAN; ACL6A_HUMAN; ACV1B_HUMAN; ACV1C_HUMAN; ACVL1_HUMAN; ACVR1_HUMAN; ADA10_HUMAN; ADA17_HUMAN; ADNP2_HUMAN…	CDK9; CREB1; CREBBP; E4F1; EP300; FLT1; HDAC1; HDAC2; IKBKG; KDR; PCNA; PIK3CA; PSMD4; RB1; RBBP7; STAT5A; STAT5B; TP53; UBC; WRN	AAKB1_HUMAN; AAKB2_HUMAN; AAKG1_HUMAN; AAKG2_HUMAN; AAKG3_HUMAN; AAPK1_HUMAN; AAPK2_HUMAN; ACV1B_HUMAN; ACVL1_HUMAN; ACVR1_HUMAN; ADA10_HUMAN; ADA17_HUMAN; AKT1_HUMAN; AKT2_HUMAN; AKT3_HUMAN; ALK_HUMAN; AMHR2_HUMAN; APH1A_HUMAN; APH1B_HUMAN; ARAF_HUMAN; ARBK1_HUMAN; ARBK2_HUMAN; ASPP2_HUMAN; AVR2A_HUMAN; AVR2B_HUMAN; BMP1_HUMAN; BMPR2_HUMAN; BMR1A_HUMAN; BMR1B_HUMAN; BRAF_HUMAN; BTK_HUMAN; CASP1_…	512	509	31
1.77864e-14	1.75215e-13	GO:0050790	b	3	regulation of catalytic activity	1433B_HUMAN; 1433E_HUMAN; 1433F_HUMAN; 1433G_HUMAN; 1433S_HUMAN; 1433T_HUMAN; 1433Z_HUMAN; 1A02_HUMAN; 1B15_HUMAN; 2A5A_HUMAN; 2A5B_HUMAN; 2A5D_HUMAN; 2A5E_HUMAN; 2A5G_HUMAN; 2AAA_HUMAN; 2AAB_HUMAN; 2ABB_HUMAN; 2ABG_HUMAN; 2B13_HUMAN; 3BP5_HUMAN; 5HT1A_HUMAN; 5HT1B_HUMAN; 5HT2A_HUMAN; 5HT2B_HUMAN; 5HT7R_HUMAN; 7B2_HUMAN; A1AT_HUMAN; A2AP_HUMAN; A2MG_HUMAN; A4_HUMAN; A6NKB1_HUMAN; AA1R_HUMAN; AA2A…	ABL1; BLM; CALM1; CALM2; CALM3; CDC6; CDK9; CHEK1; CLSPN; CREB1; CREBBP; E2F1; EP300; FLT1; HDAC1; HDAC2; IKBKG; KDR; MRE11A; MSH2; MSH6; NBN; PCNA; PIK3CA; PIN1; PSMD4; RB1; RBL1; RBL2; STAT5A; STAT5B; TP53; UBC; WRN; YWHAG; YWHAZ	1433B_HUMAN; 1433E_HUMAN; 1433F_HUMAN; 1433G_HUMAN; 1433S_HUMAN; 1433T_HUMAN; 1433Z_HUMAN; AAKB1_HUMAN; AAKB2_HUMAN; AAKG1_HUMAN; AAKG2_HUMAN; AAKG3_HUMAN; AAPK1_HUMAN; AAPK2_HUMAN; ABL1_HUMAN; ACV1B_HUMAN; ACVL1_HUMAN; ACVR1_HUMAN; ADA10_HUMAN; ADA17_HUMAN; AKT1_HUMAN; AKT2_HUMAN; AKT3_HUMAN; ALK_HUMAN; AMHR2_HUMAN; APH1A_HUMAN; APH1B_HUMAN; ARAF_HUMAN; ARBK1_HUMAN; ARBK2_HUMAN; ASPP2_HUMAN; AVR…	1454	1446	52
2.55154e-14	2.46118e-13	GO:0009891	b	3	positive regulation of biosynthetic process	1433B_HUMAN; 1433E_HUMAN; 1433F_HUMAN; 1433G_HUMAN; 1433S_HUMAN; 1433T_HUMAN; 1433Z_HUMAN; 1A02_HUMAN; A4D1W7_HUMAN; A4_HUMAN; AA1R_HUMAN; AA2AR_HUMAN; AA2BR_HUMAN; AA3R_HUMAN; AAKB1_HUMAN; AAKB2_HUMAN; AAKG1_HUMAN; AAKG2_HUMAN; AAKG3_HUMAN; AAPK1_HUMAN; AAPK2_HUMAN; AATF_HUMAN; ABCA1_HUMAN; ABCF1_HUMAN; ABCG1_HUMAN; ABEC1_HUMAN; ABLM1_HUMAN; ABLM3_HUMAN; ABRA_HUMAN; ACBP_HUMAN; ACSL5_HUMAN; ACTH…	AATF; BARD1; BLM; BRCA1; BRCA2; CDK9; CREB1; CREBBP; E2F1; EP300; FLT1; HDAC1; HDAC2; IKBKG; KDR; LMO4; MTA2; PCM1; PRKDC; PSMD4; RB1; RBL1; SIAH1; STAT5A; STAT5B; TP53; XRCC5; YWHAG; YWHAZ	1433B_HUMAN; 1433E_HUMAN; 1433F_HUMAN; 1433G_HUMAN; 1433S_HUMAN; 1433T_HUMAN; 1433Z_HUMAN; AAKB1_HUMAN; AAKB2_HUMAN; AAKG1_HUMAN; AAKG2_HUMAN; AAKG3_HUMAN; AAPK1_HUMAN; AAPK2_HUMAN; AATF_HUMAN; ACV1B_HUMAN; ACVL1_HUMAN; ACVR1_HUMAN; ADA10_HUMAN; ADA17_HUMAN; AKT1_HUMAN; AKT2_HUMAN; AKT3_HUMAN; ALK_HUMAN; AMHR2_HUMAN; APH1A_HUMAN; APH1B_HUMAN; ARAF_HUMAN; ARBK1_HUMAN; ARBK2_HUMAN; ASPP2_HUMAN; AVR…	1168	1158	46
4.87906e-14	4.61021e-13	GO:0007098	b	3	centrosome cycle	ALK_HUMAN; APC_HUMAN; ARHGA_HUMAN; BARD1_HUMAN; BRCA1_HUMAN; BRCA2_HUMAN; BRSK1_HUMAN; CCNF_HUMAN; CE152_HUMAN; CE192_HUMAN; CENPJ_HUMAN; CEP76_HUMAN; CETN2_HUMAN; CETN3_HUMAN; CHRD1_HUMAN; CK5P2_HUMAN; CNBP1_HUMAN; CNTRB_HUMAN; CP110_HUMAN; CP135_HUMAN; CP250_HUMAN; CTNA2_HUMAN; CTNB1_HUMAN; DC1L1_HUMAN; FANCJ_HUMAN; FBW1A_HUMAN; GA45A_HUMAN; KIF3B_HUMAN; MKS3_HUMAN; NDE1_HUMAN; NEK2_HUMAN; NPM_…	BARD1; BRCA1; BRCA2; CCP110; CENPJ; CEP135; CEP152; DYNC1LI1; PLK4; XPC	BARD1_HUMAN; BRCA1_HUMAN; BRCA2_HUMAN; CE152_HUMAN; CENPJ_HUMAN; CETN2_HUMAN; CP110_HUMAN; CP135_HUMAN; DC1L1_HUMAN; FANCJ_HUMAN; PLK4_HUMAN; RAD51_HUMAN; XPC_HUMAN	44	44	12
6.15778e-14	5.70211e-13	GO:0070482	b	3	response to oxygen levels	A1AT_HUMAN; AA1R_HUMAN; AA2AR_HUMAN; AA2BR_HUMAN; AA3R_HUMAN; AAKB1_HUMAN; AAKB2_HUMAN; AAKG1_HUMAN; AAKG2_HUMAN; AAKG3_HUMAN; AAPK1_HUMAN; AAPK2_HUMAN; ACBP_HUMAN; ACE_HUMAN; ACHA4_HUMAN; ACHA7_HUMAN; ACHB2_HUMAN; ACTN4_HUMAN; ACV1B_HUMAN; ACVL1_HUMAN; ACVR1_HUMAN; ADA10_HUMAN; ADA17_HUMAN; ADAM8_HUMAN; ADA_HUMAN; ADIPO_HUMAN; ADML_HUMAN; AGRIN_HUMAN; AGTR1_HUMAN; AGTR2_HUMAN; AKT1_HUMAN; AKT2_H…	ATM; CDK9; CREBBP; E2F1; EP300; FLT1; IKBKG; KDR; PCNA; PSMD4; STAT5A; STAT5B; TP53	AAKB1_HUMAN; AAKB2_HUMAN; AAKG1_HUMAN; AAKG2_HUMAN; AAKG3_HUMAN; AAPK1_HUMAN; AAPK2_HUMAN; ACV1B_HUMAN; ACVL1_HUMAN; ACVR1_HUMAN; ADA10_HUMAN; ADA17_HUMAN; AKT1_HUMAN; AKT2_HUMAN; AKT3_HUMAN; ALK_HUMAN; AMHR2_HUMAN; APH1A_HUMAN; APH1B_HUMAN; ARAF_HUMAN; ARBK1_HUMAN; ARBK2_HUMAN; ASPP2_HUMAN; ATM_HUMAN; AVR2A_HUMAN; AVR2B_HUMAN; BMP1_HUMAN; BMPR2_HUMAN; BMR1A_HUMAN; BMR1B_HUMAN; BRAF_HUMAN; BTK_HU…	276	273	23
7.1995e-14	6.53602e-13	GO:0001666	b	3	response to hypoxia	A1AT_HUMAN; AA1R_HUMAN; AA2AR_HUMAN; AA2BR_HUMAN; AA3R_HUMAN; AAKB1_HUMAN; AAKB2_HUMAN; AAKG1_HUMAN; AAKG2_HUMAN; AAKG3_HUMAN; AAPK1_HUMAN; AAPK2_HUMAN; ACBP_HUMAN; ACE_HUMAN; ACHA4_HUMAN; ACHA7_HUMAN; ACHB2_HUMAN; ACTN4_HUMAN; ACV1B_HUMAN; ACVL1_HUMAN; ACVR1_HUMAN; ADA10_HUMAN; ADA17_HUMAN; ADAM8_HUMAN; ADA_HUMAN; ADIPO_HUMAN; ADML_HUMAN; AGRIN_HUMAN; AGTR1_HUMAN; AGTR2_HUMAN; AKT1_HUMAN; AKT2_H…	ATM; CDK9; CREBBP; E2F1; EP300; FLT1; IKBKG; KDR; PSMD4; STAT5A; STAT5B; TP53	AAKB1_HUMAN; AAKB2_HUMAN; AAKG1_HUMAN; AAKG2_HUMAN; AAKG3_HUMAN; AAPK1_HUMAN; AAPK2_HUMAN; ACV1B_HUMAN; ACVL1_HUMAN; ACVR1_HUMAN; ADA10_HUMAN; ADA17_HUMAN; AKT1_HUMAN; AKT2_HUMAN; AKT3_HUMAN; ALK_HUMAN; AMHR2_HUMAN; APH1A_HUMAN; APH1B_HUMAN; ARAF_HUMAN; ARBK1_HUMAN; ARBK2_HUMAN; ASPP2_HUMAN; ATM_HUMAN; AVR2A_HUMAN; AVR2B_HUMAN; BMP1_HUMAN; BMPR2_HUMAN; BMR1A_HUMAN; BMR1B_HUMAN; BRAF_HUMAN; BTK_HU…	248	247	22
8.24218e-14	7.33871e-13	GO:0010467	b	3	gene expression	1433B_HUMAN; 1433E_HUMAN; 1433F_HUMAN; 1433G_HUMAN; 1433S_HUMAN; 1433T_HUMAN; 1433Z_HUMAN; 1A02_HUMAN; 1B27_HUMAN; 2A5A_HUMAN; 2A5B_HUMAN; 2A5D_HUMAN; 2A5E_HUMAN; 2A5G_HUMAN; 2AAA_HUMAN; 2AAB_HUMAN; 2ABB_HUMAN; 2ABG_HUMAN; 4EBP1_HUMAN; 4EBP2_HUMAN; 4EBP3_HUMAN; 7B2_HUMAN; A1CF_HUMAN; A2MG_HUMAN; A4D1W7_HUMAN; A4_HUMAN; A6NE42_HUMAN; AA1R_HUMAN; AA2AR_HUMAN; AA2BR_HUMAN; AA3R_HUMAN; AAKB1_HUMAN; A…
1.4807e-13	1.29351e-12	GO:0044093	b	3	positive regulation of molecular function	1433B_HUMAN; 1433E_HUMAN; 1433F_HUMAN; 1433G_HUMAN; 1433S_HUMAN; 1433T_HUMAN; 1433Z_HUMAN; 1B15_HUMAN; 2A5A_HUMAN; 2A5B_HUMAN; 2A5D_HUMAN; 2A5E_HUMAN; 2A5G_HUMAN; 2AAA_HUMAN; 2AAB_HUMAN; 2ABB_HUMAN; 2ABG_HUMAN; 2B13_HUMAN; 41_HUMAN; 5HT1B_HUMAN; 5HT2A_HUMAN; 5HT2B_HUMAN; 5HT7R_HUMAN; A2A284_HUMAN; A2MG_HUMAN; AA1R_HUMAN; AA2AR_HUMAN; AA2BR_HUMAN; AA3R_HUMAN; AAKB1_HUMAN; AAKB2_HUMAN; AAKG1_HUMAN;…	ABL1; CALM1; CALM2; CALM3; CDK9; CLSPN; CREB1; CREBBP; EP300; EPB41; FLT1; HDAC1; HDAC2; IKBKG; KDR; MRE11A; MSH2; MSH6; NBN; PCNA; PIK3CA; PIN1; PSMD4; STAT5A; STAT5B; TP53; UBC; WRN; YWHAG; YWHAZ	1433B_HUMAN; 1433E_HUMAN; 1433F_HUMAN; 1433G_HUMAN; 1433S_HUMAN; 1433T_HUMAN; 1433Z_HUMAN; 41_HUMAN; AAKB1_HUMAN; AAKB2_HUMAN; AAKG1_HUMAN; AAKG2_HUMAN; AAKG3_HUMAN; AAPK1_HUMAN; AAPK2_HUMAN; ABL1_HUMAN; ACV1B_HUMAN; ACVL1_HUMAN; ACVR1_HUMAN; ADA10_HUMAN; ADA17_HUMAN; AKT1_HUMAN; AKT2_HUMAN; AKT3_HUMAN; ALK_HUMAN; AMHR2_HUMAN; APH1A_HUMAN; APH1B_HUMAN; ARAF_HUMAN; ARBK1_HUMAN; ARBK2_HUMAN; ASPP2_…	1173	1166	45
1.98225e-13	1.6996e-12	GO:0010259	b	3	multicellular organismal aging	ACBP_HUMAN; ANF_HUMAN; ANGT_HUMAN; AREG_HUMAN; ASPP2_HUMAN; BBC3_HUMAN; BDNF_HUMAN; BMP10_HUMAN; BMP15_HUMAN; BMP2_HUMAN; BMP3B_HUMAN; BMP3_HUMAN; BMP4_HUMAN; BMP5_HUMAN; BMP6_HUMAN; BMP7_HUMAN; BMP8B_HUMAN; BTC_HUMAN; CALCA_HUMAN; CALCB_HUMAN; CALC_HUMAN; CATA_HUMAN; CATL2_HUMAN; CBP_HUMAN; CCKN_HUMAN; CCNA2_HUMAN; CD40L_HUMAN; CD80_HUMAN; CD86_HUMAN; CDK2_HUMAN; CGHB_HUMAN; CISD2_HUMAN; COLI_HU…	CREBBP; MSH2; MSH6; TP53; WRN	ASPP2_HUMAN; CBP_HUMAN; CCNA2_HUMAN; CDK2_HUMAN; MDM2_HUMAN; MSH2_HUMAN; MSH6_HUMAN; P53_HUMAN; RARA_HUMAN; SETD7_HUMAN; WRN_HUMAN	27	27	10
3.29408e-13	2.77302e-12	GO:0071214	b	3	cellular response to abiotic stimulus	AA1R_HUMAN; AA2AR_HUMAN; AA2BR_HUMAN; AA3R_HUMAN; AAKB1_HUMAN; AAKB2_HUMAN; AAKG1_HUMAN; AAKG2_HUMAN; AAKG3_HUMAN; AAPK1_HUMAN; AAPK2_HUMAN; ACBP_HUMAN; ACV1B_HUMAN; ACVL1_HUMAN; ACVR1_HUMAN; ADA10_HUMAN; ADA17_HUMAN; AGTR1_HUMAN; AGTR2_HUMAN; AKT1_HUMAN; AKT2_HUMAN; AKT3_HUMAN; ALK_HUMAN; AMHR2_HUMAN; ANF_HUMAN; ANGT_HUMAN; APH1A_HUMAN; APH1B_HUMAN; AQP1_HUMAN; ARAF_HUMAN; ARBK1_HUMAN; ARBK2_HUM…	ATM; ATR; CDK9; CHEK1; CREBBP; FLT1; HUS1; IKBKG; KDR; PCNA; PSMD4; RAD1; RAD9A; TP53	AAKB1_HUMAN; AAKB2_HUMAN; AAKG1_HUMAN; AAKG2_HUMAN; AAKG3_HUMAN; AAPK1_HUMAN; AAPK2_HUMAN; ACV1B_HUMAN; ACVL1_HUMAN; ACVR1_HUMAN; ADA10_HUMAN; ADA17_HUMAN; AKT1_HUMAN; AKT2_HUMAN; AKT3_HUMAN; ALK_HUMAN; AMHR2_HUMAN; APH1A_HUMAN; APH1B_HUMAN; ARAF_HUMAN; ARBK1_HUMAN; ARBK2_HUMAN; ASPP2_HUMAN; ATM_HUMAN; ATR_HUMAN; AVR2A_HUMAN; AVR2B_HUMAN; BMP1_HUMAN; BMPR2_HUMAN; BMR1A_HUMAN; BMR1B_HUMAN; BRAF_HU…	140	139	17
3.48721e-13	2.88318e-12	GO:0051439	b	3	regulation of ubiquitin-protein ligase activity involved in mitotic cell cycle	1B15_HUMAN; AAKB1_HUMAN; AAKB2_HUMAN; AAKG1_HUMAN; AAKG2_HUMAN; AAKG3_HUMAN; AAPK1_HUMAN; AAPK2_HUMAN; ACV1B_HUMAN; ACVL1_HUMAN; ACVR1_HUMAN; ADA10_HUMAN; ADA17_HUMAN; AKT1_HUMAN; AKT2_HUMAN; AKT3_HUMAN; ALK_HUMAN; AMHR2_HUMAN; ANC2_HUMAN; APC10_HUMAN; APC11_HUMAN; APC1_HUMAN; APC4_HUMAN; APC5_HUMAN; APC7_HUMAN; APH1A_HUMAN; APH1B_HUMAN; ARAF_HUMAN; ARBK1_HUMAN; ARBK2_HUMAN; AVR2A_HUMAN; AVR2B_HU…	CDK9; E2F1; FLT1; IKBKG; KDR; PSMD4; RB1; RBL1; TP53; UBC	AAKB1_HUMAN; AAKB2_HUMAN; AAKG1_HUMAN; AAKG2_HUMAN; AAKG3_HUMAN; AAPK1_HUMAN; AAPK2_HUMAN; ACV1B_HUMAN; ACVL1_HUMAN; ACVR1_HUMAN; ADA10_HUMAN; ADA17_HUMAN; AKT1_HUMAN; AKT2_HUMAN; AKT3_HUMAN; ALK_HUMAN; AMHR2_HUMAN; APH1A_HUMAN; APH1B_HUMAN; ARAF_HUMAN; ARBK1_HUMAN; ARBK2_HUMAN; AVR2A_HUMAN; AVR2B_HUMAN; BMP1_HUMAN; BMPR2_HUMAN; BMR1A_HUMAN; BMR1B_HUMAN; BRAF_HUMAN; BTK_HUMAN; CASP1_HUMAN; CASP2_…	99	99	15
8.35684e-13	6.7881e-12	GO:0009991	b	3	response to extracellular stimulus	8ODP_HUMAN; A16L1_HUMAN; AA1R_HUMAN; AA2AR_HUMAN; AA2BR_HUMAN; AA3R_HUMAN; AACS_HUMAN; AAKB1_HUMAN; AAKB2_HUMAN; AAKG1_HUMAN; AAKG2_HUMAN; AAKG3_HUMAN; AAPK1_HUMAN; AAPK2_HUMAN; ABCG5_HUMAN; ABL2_HUMAN; ACADS_HUMAN; ACBP_HUMAN; ACER2_HUMAN; ACE_HUMAN; ACHA7_HUMAN; ACSL3_HUMAN; ACSL4_HUMAN; ACSL5_HUMAN; ACTS_HUMAN; ACV1B_HUMAN; ACVL1_HUMAN; ACVR1_HUMAN; ADA10_HUMAN; ADA17_HUMAN; ADIPO_HUMAN; ADML_…	BARD1; BRCA1; BRCA2; CDK9; CREBBP; EP300; FLT1; HDAC1; HDAC2; IKBKG; KDR; PCM1; PCNA; PSMD4; STAT5A; STAT5B; TP53; WRN	AAKB1_HUMAN; AAKB2_HUMAN; AAKG1_HUMAN; AAKG2_HUMAN; AAKG3_HUMAN; AAPK1_HUMAN; AAPK2_HUMAN; ACV1B_HUMAN; ACVL1_HUMAN; ACVR1_HUMAN; ADA10_HUMAN; ADA17_HUMAN; AKT1_HUMAN; AKT2_HUMAN; AKT3_HUMAN; ALK_HUMAN; AMHR2_HUMAN; APH1A_HUMAN; APH1B_HUMAN; ARAF_HUMAN; ARBK1_HUMAN; ARBK2_HUMAN; ASPP2_HUMAN; AVR2A_HUMAN; AVR2B_HUMAN; BARD1_HUMAN; BMP1_HUMAN; BMPR2_HUMAN; BMR1A_HUMAN; BMR1B_HUMAN; BRAF_HUMAN; BRCA…	408	407	26
1.42679e-12	1.13897e-11	GO:0007099	b	3	centriole replication	BARD1_HUMAN; BRCA1_HUMAN; CENPJ_HUMAN; CEP76_HUMAN; CETN2_HUMAN; CK5P2_HUMAN; CNTRB_HUMAN; CP110_HUMAN; CP135_HUMAN; FANCJ_HUMAN; OFD1_HUMAN; PLK4_HUMAN; SAS6_HUMAN; SFI1_HUMAN; XPC_HUMAN	BARD1; BRCA1; CCP110; CENPJ; CEP135; PLK4; XPC	BARD1_HUMAN; BRCA1_HUMAN; CENPJ_HUMAN; CETN2_HUMAN; CP110_HUMAN; CP135_HUMAN; FANCJ_HUMAN; PLK4_HUMAN; XPC_HUMAN	15	15	8
3.77391e-12	2.96156e-11	GO:0019538	b	3	protein metabolic process	1433B_HUMAN; 1433E_HUMAN; 1433F_HUMAN; 1433G_HUMAN; 1433S_HUMAN; 1433T_HUMAN; 1433Z_HUMAN; 1A02_HUMAN; 1B15_HUMAN; 1B27_HUMAN; 2A5A_HUMAN; 2A5B_HUMAN; 2A5D_HUMAN; 2A5E_HUMAN; 2A5G_HUMAN; 2AAA_HUMAN; 2AAB_HUMAN; 2ABA_HUMAN; 2ABB_HUMAN; 2ABG_HUMAN; 2B13_HUMAN; 3BP5_HUMAN; 4EBP1_HUMAN; 4EBP2_HUMAN; 4EBP3_HUMAN; 5HT1B_HUMAN; 5HT2A_HUMAN; 5HT2B_HUMAN; 7B2_HUMAN; A1AT_HUMAN; A2AP_HUMAN; A2MG_HUMAN; A4_…
5.267e-12	4.06437e-11	GO:0009057	b	3	macromolecule catabolic process	1B15_HUMAN; 1B27_HUMAN; 2A5A_HUMAN; 2A5B_HUMAN; 2A5D_HUMAN; 2A5E_HUMAN; 2A5G_HUMAN; 2AAA_HUMAN; 2AAB_HUMAN; 2ABB_HUMAN; 2ABG_HUMAN; 3MG_HUMAN; 4EBP1_HUMAN; A4_HUMAN; AAKB1_HUMAN; AAKB2_HUMAN; AAKG1_HUMAN; AAKG2_HUMAN; AAKG3_HUMAN; AAPK1_HUMAN; AAPK2_HUMAN; ABCE1_HUMAN; ABCG1_HUMAN; ACBP_HUMAN; ACE2_HUMAN; ACE_HUMAN; ACRO_HUMAN; ACV1B_HUMAN; ACVL1_HUMAN; ACVR1_HUMAN; ADA10_HUMAN; ADA17_HUMAN; ADA1…	ATM; BARD1; BRCA1; CALM1; CALM2; CALM3; CDK9; E2F1; FLT1; HDAC1; HDAC2; IKBKG; KDR; PCNA; POLD1; PSMD4; RB1; RBBP8; RBL1; RPA1; RPA2; SIAH1; SIAH2; TP53; UBC; UPF1; XPA; XPC	AAKB1_HUMAN; AAKB2_HUMAN; AAKG1_HUMAN; AAKG2_HUMAN; AAKG3_HUMAN; AAPK1_HUMAN; AAPK2_HUMAN; ACV1B_HUMAN; ACVL1_HUMAN; ACVR1_HUMAN; ADA10_HUMAN; ADA17_HUMAN; AKT1_HUMAN; AKT2_HUMAN; AKT3_HUMAN; ALK_HUMAN; AMHR2_HUMAN; APH1A_HUMAN; APH1B_HUMAN; ARAF_HUMAN; ARBK1_HUMAN; ARBK2_HUMAN; ATM_HUMAN; AVR2A_HUMAN; AVR2B_HUMAN; BARD1_HUMAN; BMP1_HUMAN; BMPR2_HUMAN; BMR1A_HUMAN; BMR1B_HUMAN; BRAF_HUMAN; BRCA1_…	776	763	34
8.17437e-12	6.20448e-11	GO:0051130	b	3	positive regulation of cellular component organization	1A02_HUMAN; 2A5A_HUMAN; 2A5B_HUMAN; 2A5D_HUMAN; 2A5E_HUMAN; 2A5G_HUMAN; 2AAA_HUMAN; 2AAB_HUMAN; 2ABB_HUMAN; 2ABG_HUMAN; AA1R_HUMAN; AA2AR_HUMAN; AA2BR_HUMAN; AA3R_HUMAN; AAKB1_HUMAN; AAKB2_HUMAN; AAKG1_HUMAN; AAKG2_HUMAN; AAKG3_HUMAN; AAPK1_HUMAN; AAPK2_HUMAN; ABL2_HUMAN; ABR_HUMAN; ACBP_HUMAN; ACK1_HUMAN; ACTN4_HUMAN; ACV1B_HUMAN; ACVL1_HUMAN; ACVR1_HUMAN; ADA10_HUMAN; ADA17_HUMAN; ADAM9_HUMAN; …	ARHGEF1; BARD1; BRCA1; CDK9; CREBBP; CTBP1; EP300; FLT1; HDAC1; HDAC2; IKBKG; KDR; PCM1; PLK4; PSMD4; RB1; TP53	AAKB1_HUMAN; AAKB2_HUMAN; AAKG1_HUMAN; AAKG2_HUMAN; AAKG3_HUMAN; AAPK1_HUMAN; AAPK2_HUMAN; ACV1B_HUMAN; ACVL1_HUMAN; ACVR1_HUMAN; ADA10_HUMAN; ADA17_HUMAN; AKT1_HUMAN; AKT2_HUMAN; AKT3_HUMAN; ALK_HUMAN; AMHR2_HUMAN; APH1A_HUMAN; APH1B_HUMAN; ARAF_HUMAN; ARBK1_HUMAN; ARBK2_HUMAN; ARHG1_HUMAN; ASPP2_HUMAN; AVR2A_HUMAN; AVR2B_HUMAN; BARD1_HUMAN; BMP1_HUMAN; BMPR2_HUMAN; BMR1A_HUMAN; BMR1B_HUMAN; BRA…	453	450	26
1.07458e-11	8.02468e-11	GO:0070727	b	3	cellular macromolecule localization	1433B_HUMAN; 1433E_HUMAN; 1433F_HUMAN; 1433G_HUMAN; 1433S_HUMAN; 1433T_HUMAN; 1433Z_HUMAN; 1A02_HUMAN; 1C03_HUMAN; 2A5A_HUMAN; 2A5B_HUMAN; 2A5D_HUMAN; 2A5E_HUMAN; 2A5G_HUMAN; 2AAA_HUMAN; 2AAB_HUMAN; 2ABB_HUMAN; 2ABG_HUMAN; 2B13_HUMAN; 7B2_HUMAN; A4_HUMAN; AA1R_HUMAN; AA2AR_HUMAN; AA2BR_HUMAN; AA3R_HUMAN; AAKB1_HUMAN; AAKB2_HUMAN; AAKG1_HUMAN; AAKG2_HUMAN; AAKG3_HUMAN; AAPK1_HUMAN; AAPK2_HUMAN; AB…	AP1B1; AP2A2; BARD1; BRCA1; CDK9; CREBBP; EP300; FLT1; HDAC1; HDAC2; IKBKG; KDR; PCM1; PCNA; PSMD4; RB1; STAT5A; STAT5B; TP53; YWHAG; YWHAZ	1433B_HUMAN; 1433E_HUMAN; 1433F_HUMAN; 1433G_HUMAN; 1433S_HUMAN; 1433T_HUMAN; 1433Z_HUMAN; AAKB1_HUMAN; AAKB2_HUMAN; AAKG1_HUMAN; AAKG2_HUMAN; AAKG3_HUMAN; AAPK1_HUMAN; AAPK2_HUMAN; ACV1B_HUMAN; ACVL1_HUMAN; ACVR1_HUMAN; ADA10_HUMAN; ADA17_HUMAN; AKT1_HUMAN; AKT2_HUMAN; AKT3_HUMAN; ALK_HUMAN; AMHR2_HUMAN; AP1B1_HUMAN; AP2A2_HUMAN; APH1A_HUMAN; APH1B_HUMAN; ARAF_HUMAN; ARBK1_HUMAN; ARBK2_HUMAN; AS…	794	783	34
1.6975e-11	1.24753e-10	GO:0042493	b	3	response to drug	1433B_HUMAN; 1433E_HUMAN; 1433F_HUMAN; 1433G_HUMAN; 1433S_HUMAN; 1433T_HUMAN; 1433Z_HUMAN; 1A01_HUMAN; 1A02_HUMAN; 1A24_HUMAN; 1B08_HUMAN; 1B15_HUMAN; 1B27_HUMAN; 1B35_HUMAN; 1B44_HUMAN; 1C03_HUMAN; 1C04_HUMAN; 1C05_HUMAN; 1C06_HUMAN; 1C07_HUMAN; 1C12_HUMAN; 5HT1B_HUMAN; 5HT2A_HUMAN; 5HT2B_HUMAN; 5HT2C_HUMAN; A6NE42_HUMAN; AA1R_HUMAN; AA2AR_HUMAN; AA2BR_HUMAN; AA3R_HUMAN; AACS_HUMAN; AAKB1_HUMAN;…	CDK9; CREB1; CREBBP; EP300; FLT1; H2AFX; HDAC1; HDAC2; IKBKG; KDR; MSH2; NBN; PCNA; PSMD4; STAT5A; STAT5B; TP53; XPC; YWHAG; YWHAZ	1433B_HUMAN; 1433E_HUMAN; 1433F_HUMAN; 1433G_HUMAN; 1433S_HUMAN; 1433T_HUMAN; 1433Z_HUMAN; AAKB1_HUMAN; AAKB2_HUMAN; AAKG1_HUMAN; AAKG2_HUMAN; AAKG3_HUMAN; AAPK1_HUMAN; AAPK2_HUMAN; ACV1B_HUMAN; ACVL1_HUMAN; ACVR1_HUMAN; ADA10_HUMAN; ADA17_HUMAN; AKT1_HUMAN; AKT2_HUMAN; AKT3_HUMAN; ALK_HUMAN; AMHR2_HUMAN; APH1A_HUMAN; APH1B_HUMAN; ARAF_HUMAN; ARBK1_HUMAN; ARBK2_HUMAN; ASPP2_HUMAN; AVR2A_HUMAN; AV…	434	428	25
3.46537e-11	2.50698e-10	GO:0080134	b	3	regulation of response to stress	1A01_HUMAN; 1A02_HUMAN; 1A03_HUMAN; 1A11_HUMAN; 1A23_HUMAN; 1A24_HUMAN; 1A25_HUMAN; 1A26_HUMAN; 1A29_HUMAN; 1A30_HUMAN; 1A31_HUMAN; 1A32_HUMAN; 1A33_HUMAN; 1A34_HUMAN; 1A36_HUMAN; 1A43_HUMAN; 1A66_HUMAN; 1A68_HUMAN; 1A69_HUMAN; 1A74_HUMAN; 1A80_HUMAN; 1B08_HUMAN; 1B15_HUMAN; 1B27_HUMAN; 1B35_HUMAN; 1B44_HUMAN; 1C03_HUMAN; 1C04_HUMAN; 1C05_HUMAN; 1C06_HUMAN; 1C07_HUMAN; 1C12_HUMAN; 2B11_HUMAN; 2B1…	AP1B1; AP2A2; ATM; ATR; BARD1; BRCA1; CDK9; CREB1; EEF1E1; FAM175A; FLT1; H2AFX; HDAC1; HDAC2; IKBKG; KDR; LAG3; PSMD4; RPA1; RPA2; STAT5A; STAT5B; TP53; UBC	AAKB1_HUMAN; AAKB2_HUMAN; AAKG1_HUMAN; AAKG2_HUMAN; AAKG3_HUMAN; AAPK1_HUMAN; AAPK2_HUMAN; ACV1B_HUMAN; ACVL1_HUMAN; ACVR1_HUMAN; ADA10_HUMAN; ADA17_HUMAN; AKT1_HUMAN; AKT2_HUMAN; AKT3_HUMAN; ALK_HUMAN; AMHR2_HUMAN; AP1B1_HUMAN; AP2A2_HUMAN; APH1A_HUMAN; APH1B_HUMAN; ARAF_HUMAN; ARBK1_HUMAN; ARBK2_HUMAN; ATM_HUMAN; ATR_HUMAN; AVR2A_HUMAN; AVR2B_HUMAN; B2MG_HUMAN; BARD1_HUMAN; BMP1_HUMAN; BMPR2_HU…	690	684	31
4.69354e-11	3.34325e-10	GO:0046907	b	3	intracellular transport	1433B_HUMAN; 1433E_HUMAN; 1433F_HUMAN; 1433G_HUMAN; 1433S_HUMAN; 1433T_HUMAN; 1433Z_HUMAN; 1A02_HUMAN; 1C03_HUMAN; 2B13_HUMAN; 4EBP1_HUMAN; 7B2_HUMAN; A4_HUMAN; AA1R_HUMAN; AA2AR_HUMAN; AA2BR_HUMAN; AA3R_HUMAN; AAAS_HUMAN; AAKB1_HUMAN; AAKB2_HUMAN; AAKG1_HUMAN; AAKG2_HUMAN; AAKG3_HUMAN; AAPK1_HUMAN; AAPK2_HUMAN; ABCA1_HUMAN; ABCA2_HUMAN; ABCD1_HUMAN; ABCG1_HUMAN; ABRA_HUMAN; ACACB_HUMAN; ACBP_HUM…	AP1B1; AP2A2; BARD1; BRCA1; CALM1; CALM2; CALM3; CDK9; CREBBP; EP300; FLT1; HDAC1; HDAC2; IKBKG; KDR; LYST; PCNA; PSMD4; STAT5A; STAT5B; TP53; UBC; UPF1; WRN; YWHAG; YWHAZ	1433B_HUMAN; 1433E_HUMAN; 1433F_HUMAN; 1433G_HUMAN; 1433S_HUMAN; 1433T_HUMAN; 1433Z_HUMAN; AAKB1_HUMAN; AAKB2_HUMAN; AAKG1_HUMAN; AAKG2_HUMAN; AAKG3_HUMAN; AAPK1_HUMAN; AAPK2_HUMAN; ACV1B_HUMAN; ACVL1_HUMAN; ACVR1_HUMAN; ADA10_HUMAN; ADA17_HUMAN; AKT1_HUMAN; AKT2_HUMAN; AKT3_HUMAN; ALK_HUMAN; AMHR2_HUMAN; AP1B1_HUMAN; AP2A2_HUMAN; APH1A_HUMAN; APH1B_HUMAN; ARAF_HUMAN; ARBK1_HUMAN; ARBK2_HUMAN; AS…	1025	1017	38
5.03504e-11	3.53215e-10	GO:0051128	b	3	regulation of cellular component organization	1433B_HUMAN; 1433E_HUMAN; 1433F_HUMAN; 1433G_HUMAN; 1433S_HUMAN; 1433T_HUMAN; 1433Z_HUMAN; 1A02_HUMAN; 1B15_HUMAN; 2A5A_HUMAN; 2A5B_HUMAN; 2A5D_HUMAN; 2A5E_HUMAN; 2A5G_HUMAN; 2AAA_HUMAN; 2AAB_HUMAN; 2ABB_HUMAN; 2ABG_HUMAN; 2B1F_HUMAN; 3BHS7_HUMAN; 4EBP1_HUMAN; AA1R_HUMAN; AA2AR_HUMAN; AA2BR_HUMAN; AA3R_HUMAN; AAKB1_HUMAN; AAKB2_HUMAN; AAKG1_HUMAN; AAKG2_HUMAN; AAKG3_HUMAN; AAPK1_HUMAN; AAPK2_HUMA…	ARHGEF1; ATM; BARD1; BRCA1; CDC6; CDK9; CREBBP; CTBP1; DYNC1LI1; EP300; FLT1; HDAC1; HDAC2; IKBKG; KDR; PCM1; PCNA; PIN1; PLK4; PSMD4; RB1; RBBP7; TP53; UBC; UPF1; YWHAG; YWHAZ	1433B_HUMAN; 1433E_HUMAN; 1433F_HUMAN; 1433G_HUMAN; 1433S_HUMAN; 1433T_HUMAN; 1433Z_HUMAN; AAKB1_HUMAN; AAKB2_HUMAN; AAKG1_HUMAN; AAKG2_HUMAN; AAKG3_HUMAN; AAPK1_HUMAN; AAPK2_HUMAN; ACV1B_HUMAN; ACVL1_HUMAN; ACVR1_HUMAN; ADA10_HUMAN; ADA17_HUMAN; AKT1_HUMAN; AKT2_HUMAN; AKT3_HUMAN; ALK_HUMAN; AMHR2_HUMAN; APH1A_HUMAN; APH1B_HUMAN; ARAF_HUMAN; ARBK1_HUMAN; ARBK2_HUMAN; ARHG1_HUMAN; ASPP2_HUMAN; AT…	1075	1069	39
5.55876e-11	3.84135e-10	GO:0070887	b	3	cellular response to chemical stimulus	1433B_HUMAN; 1433E_HUMAN; 1433F_HUMAN; 1433G_HUMAN; 1433S_HUMAN; 1433T_HUMAN; 1433Z_HUMAN; 1A01_HUMAN; 1A02_HUMAN; 1A03_HUMAN; 1A11_HUMAN; 1A23_HUMAN; 1A24_HUMAN; 1A25_HUMAN; 1A26_HUMAN; 1A29_HUMAN; 1A30_HUMAN; 1A31_HUMAN; 1A32_HUMAN; 1A33_HUMAN; 1A34_HUMAN; 1A36_HUMAN; 1A43_HUMAN; 1A66_HUMAN; 1A68_HUMAN; 1A69_HUMAN; 1A74_HUMAN; 1A80_HUMAN; 1B07_HUMAN; 1B08_HUMAN; 1B13_HUMAN; 1B14_HUMAN; 1B15_HUM…	ABL1; ATRIP; BARD1; BRCA1; CDK9; CHEK1; CREB1; CREBBP; E2F1; EP300; FLT1; H2AFX; HDAC1; HDAC2; IKBKG; KDR; LIG4; LIMS1; LYST; PCM1; PIK3CA; PRKDC; PSMD4; RHEB; SIAH1; SNIP1; STAT5A; STAT5B; TP53; TREX1; YWHAG; YWHAZ	1433B_HUMAN; 1433E_HUMAN; 1433F_HUMAN; 1433G_HUMAN; 1433S_HUMAN; 1433T_HUMAN; 1433Z_HUMAN; AAKB1_HUMAN; AAKB2_HUMAN; AAKG1_HUMAN; AAKG2_HUMAN; AAKG3_HUMAN; AAPK1_HUMAN; AAPK2_HUMAN; ABL1_HUMAN; ACV1B_HUMAN; ACVL1_HUMAN; ACVR1_HUMAN; ADA10_HUMAN; ADA17_HUMAN; AKT1_HUMAN; AKT2_HUMAN; AKT3_HUMAN; ALK_HUMAN; AMHR2_HUMAN; APH1A_HUMAN; APH1B_HUMAN; ARAF_HUMAN; ARBK1_HUMAN; ARBK2_HUMAN; ASPP2_HUMAN; ATR…	1393	1385	45
5.9648e-11	4.06133e-10	GO:0001558	b	3	regulation of cell growth	2A5A_HUMAN; 2A5B_HUMAN; 2A5D_HUMAN; 2A5E_HUMAN; 2A5G_HUMAN; 2AAA_HUMAN; 2AAB_HUMAN; 2ABB_HUMAN; 2ABG_HUMAN; 3BHS7_HUMAN; AA1R_HUMAN; AA2AR_HUMAN; AA2BR_HUMAN; AA3R_HUMAN; AAKB1_HUMAN; AAKB2_HUMAN; AAKG1_HUMAN; AAKG2_HUMAN; AAKG3_HUMAN; AAPK1_HUMAN; AAPK2_HUMAN; ABTB2_HUMAN; ACBP_HUMAN; ACV1B_HUMAN; ACVL1_HUMAN; ACVR1_HUMAN; ADA10_HUMAN; ADA17_HUMAN; ADNP2_HUMAN; ADNP_HUMAN; ADRB1_HUMAN; AGTR1_HUM…	CDK9; CREBBP; EP300; FLT1; IKBKG; KDR; PCNA; PSMD4; RB1; RBBP7; TP53; UBC	AAKB1_HUMAN; AAKB2_HUMAN; AAKG1_HUMAN; AAKG2_HUMAN; AAKG3_HUMAN; AAPK1_HUMAN; AAPK2_HUMAN; ACV1B_HUMAN; ACVL1_HUMAN; ACVR1_HUMAN; ADA10_HUMAN; ADA17_HUMAN; AKT1_HUMAN; AKT2_HUMAN; AKT3_HUMAN; ALK_HUMAN; AMHR2_HUMAN; APH1A_HUMAN; APH1B_HUMAN; ARAF_HUMAN; ARBK1_HUMAN; ARBK2_HUMAN; ASPP2_HUMAN; AVR2A_HUMAN; AVR2B_HUMAN; BMP1_HUMAN; BMPR2_HUMAN; BMR1A_HUMAN; BMR1B_HUMAN; BRAF_HUMAN; BTK_HUMAN; CASP1_…	314	312	21
8.54368e-11	5.73294e-10	GO:0007165	b	3	signal transduction	1433B_HUMAN; 1433E_HUMAN; 1433F_HUMAN; 1433G_HUMAN; 1433S_HUMAN; 1433T_HUMAN; 1433Z_HUMAN; 1A01_HUMAN; 1A02_HUMAN; 1A03_HUMAN; 1A11_HUMAN; 1A23_HUMAN; 1A24_HUMAN; 1A25_HUMAN; 1A26_HUMAN; 1A29_HUMAN; 1A30_HUMAN; 1A31_HUMAN; 1A32_HUMAN; 1A33_HUMAN; 1A34_HUMAN; 1A36_HUMAN; 1A43_HUMAN; 1A66_HUMAN; 1A68_HUMAN; 1A69_HUMAN; 1A74_HUMAN; 1A80_HUMAN; 1B07_HUMAN; 1B08_HUMAN; 1B13_HUMAN; 1B14_HUMAN; 1B15_HUM…
1.46736e-10	9.70552e-10	GO:0044092	b	3	negative regulation of molecular function	1433B_HUMAN; 1433E_HUMAN; 1433F_HUMAN; 1433G_HUMAN; 1433S_HUMAN; 1433T_HUMAN; 1433Z_HUMAN; 1A02_HUMAN; 1B15_HUMAN; 2A5A_HUMAN; 2A5B_HUMAN; 2A5D_HUMAN; 2A5E_HUMAN; 2A5G_HUMAN; 2AAA_HUMAN; 2AAB_HUMAN; 2ABB_HUMAN; 2ABG_HUMAN; 3BP5_HUMAN; 5HT1A_HUMAN; 7B2_HUMAN; A1AT_HUMAN; A2AP_HUMAN; AA1R_HUMAN; AA2AR_HUMAN; AA2BR_HUMAN; AA3R_HUMAN; AACT_HUMAN; AAKB1_HUMAN; AAKB2_HUMAN; AAKG1_HUMAN; AAKG2_HUMAN; AA…	ABL1; CALM1; CALM2; CALM3; CDK9; CREBBP; FLT1; HDAC1; HDAC2; IKBKG; KDR; PCNA; PSMD4; RB1; TP53; UBC; YWHAG; YWHAZ	1433B_HUMAN; 1433E_HUMAN; 1433F_HUMAN; 1433G_HUMAN; 1433S_HUMAN; 1433T_HUMAN; 1433Z_HUMAN; AAKB1_HUMAN; AAKB2_HUMAN; AAKG1_HUMAN; AAKG2_HUMAN; AAKG3_HUMAN; AAPK1_HUMAN; AAPK2_HUMAN; ABL1_HUMAN; ACV1B_HUMAN; ACVL1_HUMAN; ACVR1_HUMAN; ADA10_HUMAN; ADA17_HUMAN; AKT1_HUMAN; AKT2_HUMAN; AKT3_HUMAN; ALK_HUMAN; AMHR2_HUMAN; APH1A_HUMAN; APH1B_HUMAN; ARAF_HUMAN; ARBK1_HUMAN; ARBK2_HUMAN; ASPP2_HUMAN; AVR…	640	637	29
1.88797e-10	1.23117e-09	GO:0030154	b	3	cell differentiation	1433B_HUMAN; 1433E_HUMAN; 1433F_HUMAN; 1433G_HUMAN; 1433S_HUMAN; 1433T_HUMAN; 1433Z_HUMAN; 1A02_HUMAN; 1B27_HUMAN; 2A5A_HUMAN; 2A5B_HUMAN; 2A5D_HUMAN; 2A5E_HUMAN; 2A5G_HUMAN; 2AAA_HUMAN; 2AAB_HUMAN; 2ABB_HUMAN; 2ABG_HUMAN; 2B13_HUMAN; 2B1F_HUMAN; 5HT2B_HUMAN; A2GL_HUMAN; A4D1W7_HUMAN; A4_HUMAN; A6NE42_HUMAN; A6NKB1_HUMAN; A6NLC4_HUMAN; A6NLH2_HUMAN; AA1R_HUMAN; AA2AR_HUMAN; AA2BR_HUMAN; AA3R_HUMA…
3.64949e-10	2.34682e-09	GO:0030308	b	3	negative regulation of cell growth	2A5A_HUMAN; 2A5B_HUMAN; 2A5D_HUMAN; 2A5E_HUMAN; 2A5G_HUMAN; 2AAA_HUMAN; 2AAB_HUMAN; 2ABB_HUMAN; 2ABG_HUMAN; AA1R_HUMAN; AA2AR_HUMAN; AA2BR_HUMAN; AA3R_HUMAN; AAKB1_HUMAN; AAKB2_HUMAN; AAKG1_HUMAN; AAKG2_HUMAN; AAKG3_HUMAN; AAPK1_HUMAN; AAPK2_HUMAN; ACBP_HUMAN; ACV1B_HUMAN; ACVL1_HUMAN; ACVR1_HUMAN; AGTR1_HUMAN; AGTR2_HUMAN; AKT1_HUMAN; AKT2_HUMAN; AKT3_HUMAN; ALK_HUMAN; AMHR2_HUMAN; ANFB_HUMAN; A…	CDK9; CREBBP; EP300; FLT1; IKBKG; KDR; PCNA; RB1; RBBP7; TP53	AAKB1_HUMAN; AAKB2_HUMAN; AAKG1_HUMAN; AAKG2_HUMAN; AAKG3_HUMAN; AAPK1_HUMAN; AAPK2_HUMAN; ACV1B_HUMAN; ACVL1_HUMAN; ACVR1_HUMAN; AKT1_HUMAN; AKT2_HUMAN; AKT3_HUMAN; ALK_HUMAN; AMHR2_HUMAN; ARAF_HUMAN; ARBK1_HUMAN; ARBK2_HUMAN; ASPP2_HUMAN; AVR2A_HUMAN; AVR2B_HUMAN; BMPR2_HUMAN; BMR1A_HUMAN; BMR1B_HUMAN; BRAF_HUMAN; BTK_HUMAN; CBP_HUMAN; CCNA2_HUMAN; CCNH_HUMAN; CDC7_HUMAN; CDK1_HUMAN; CDK2_HUMAN…	160	159	15
4.96078e-10	3.14636e-09	GO:0051239	b	3	regulation of multicellular organismal process	1433B_HUMAN; 1433E_HUMAN; 1433F_HUMAN; 1433G_HUMAN; 1433S_HUMAN; 1433T_HUMAN; 1433Z_HUMAN; 1A02_HUMAN; 2A5A_HUMAN; 2A5B_HUMAN; 2A5D_HUMAN; 2A5E_HUMAN; 2A5G_HUMAN; 2AAA_HUMAN; 2AAB_HUMAN; 2ABB_HUMAN; 2ABG_HUMAN; 2B13_HUMAN; 2B1F_HUMAN; 5HT1B_HUMAN; 5HT2A_HUMAN; 5HT2B_HUMAN; A2A284_HUMAN; A2AP_HUMAN; A4D1W7_HUMAN; A4_HUMAN; A6NE42_HUMAN; A6NLH2_HUMAN; AA1R_HUMAN; AA2AR_HUMAN; AA2BR_HUMAN; AA3R_HUMA…	ARHGEF1; ATN1; BRCA2; CDK9; CREB1; CREBBP; DISC1; E4F1; EP300; FLT1; HDAC1; HDAC2; IKBKG; KDR; LAG3; LIG4; LMO2; NBN; PCM1; PIK3CA; PIN1; PSMD4; RBBP7; STAT5A; STAT5B; TGIF2; TP53; UBC; XRCC5; YWHAG; YWHAZ	1433B_HUMAN; 1433E_HUMAN; 1433F_HUMAN; 1433G_HUMAN; 1433S_HUMAN; 1433T_HUMAN; 1433Z_HUMAN; A6NLH2_HUMAN; AAKB1_HUMAN; AAKB2_HUMAN; AAKG1_HUMAN; AAKG2_HUMAN; AAKG3_HUMAN; AAPK1_HUMAN; AAPK2_HUMAN; ACV1B_HUMAN; ACVL1_HUMAN; ACVR1_HUMAN; ADA10_HUMAN; ADA17_HUMAN; AKT1_HUMAN; AKT2_HUMAN; AKT3_HUMAN; ALK_HUMAN; AMHR2_HUMAN; APH1A_HUMAN; APH1B_HUMAN; ARAF_HUMAN; ARBK1_HUMAN; ARBK2_HUMAN; ARHG1_HUMAN; A…	1558	1537	46
7.88991e-10	4.93652e-09	GO:0043933	b	3	macromolecular complex subunit organization	1433Z_HUMAN; 1A02_HUMAN; 2A5A_HUMAN; 2A5B_HUMAN; 2A5D_HUMAN; 2A5E_HUMAN; 2A5G_HUMAN; 2AAA_HUMAN; 2AAB_HUMAN; 2ABB_HUMAN; 2ABG_HUMAN; 2B13_HUMAN; 4EBP1_HUMAN; A16L1_HUMAN; A4_HUMAN; A6NKB1_HUMAN; A8K4H7_HUMAN; AA1R_HUMAN; AA2AR_HUMAN; AA2BR_HUMAN; AA3R_HUMAN; AAKB1_HUMAN; AAKB2_HUMAN; AAKG1_HUMAN; AAKG2_HUMAN; AAKG3_HUMAN; AAPK1_HUMAN; AAPK2_HUMAN; AASS_HUMAN; ABCA1_HUMAN; ABCG1_HUMAN; ABI1_HUMAN;…	BLM; BRCA2; CDK9; CENPJ; CREBBP; EP300; FANCA; FLT1; H2AFX; HDAC1; HDAC2; IKBKG; KDR; PSMD4; RB1; RBBP7; RPA1; RPA2; TP53; TUBG1; TUBGCP2; UBC; UPF1; YWHAZ	1433Z_HUMAN; AAKB1_HUMAN; AAKB2_HUMAN; AAKG1_HUMAN; AAKG2_HUMAN; AAKG3_HUMAN; AAPK1_HUMAN; AAPK2_HUMAN; ACV1B_HUMAN; ACVL1_HUMAN; ACVR1_HUMAN; ADA10_HUMAN; ADA17_HUMAN; AKT1_HUMAN; AKT2_HUMAN; AKT3_HUMAN; ALK_HUMAN; AMHR2_HUMAN; APH1A_HUMAN; APH1B_HUMAN; ARAF_HUMAN; ARBK1_HUMAN; ARBK2_HUMAN; ASPP2_HUMAN; AVR2A_HUMAN; AVR2B_HUMAN; B2MG_HUMAN; BLM_HUMAN; BMP1_HUMAN; BMPR2_HUMAN; BMR1A_HUMAN; BMR1B_…	1078	1070	37
1.29738e-09	8.00918e-09	GO:0046677	b	3	response to antibiotic	AAKB1_HUMAN; AAKB2_HUMAN; AAKG1_HUMAN; AAKG2_HUMAN; AAKG3_HUMAN; AAPK1_HUMAN; AAPK2_HUMAN; ACBP_HUMAN; ACV1B_HUMAN; ACVL1_HUMAN; ACVR1_HUMAN; ADA10_HUMAN; ADA17_HUMAN; AKT1_HUMAN; AKT2_HUMAN; AKT3_HUMAN; ALK_HUMAN; AMHR2_HUMAN; ANF_HUMAN; ANGT_HUMAN; APH1A_HUMAN; APH1B_HUMAN; ARAF_HUMAN; ARBK1_HUMAN; ARBK2_HUMAN; AREG_HUMAN; ARP3_HUMAN; ASPP2_HUMAN; AVR2A_HUMAN; AVR2B_HUMAN; BDNF_HUMAN; BMP10_HUM…	CDK9; CREBBP; FLT1; IKBKG; KDR; PSMD4; TP53	AAKB1_HUMAN; AAKB2_HUMAN; AAKG1_HUMAN; AAKG2_HUMAN; AAKG3_HUMAN; AAPK1_HUMAN; AAPK2_HUMAN; ACV1B_HUMAN; ACVL1_HUMAN; ACVR1_HUMAN; ADA10_HUMAN; ADA17_HUMAN; AKT1_HUMAN; AKT2_HUMAN; AKT3_HUMAN; ALK_HUMAN; AMHR2_HUMAN; APH1A_HUMAN; APH1B_HUMAN; ARAF_HUMAN; ARBK1_HUMAN; ARBK2_HUMAN; ASPP2_HUMAN; AVR2A_HUMAN; AVR2B_HUMAN; BMP1_HUMAN; BMPR2_HUMAN; BMR1A_HUMAN; BMR1B_HUMAN; BRAF_HUMAN; BTK_HUMAN; CASP1_…	44	44	9
2.53357e-09	1.54348e-08	GO:2000026	b	3	regulation of multicellular organismal development	1433B_HUMAN; 1433E_HUMAN; 1433F_HUMAN; 1433G_HUMAN; 1433S_HUMAN; 1433T_HUMAN; 1433Z_HUMAN; 1A02_HUMAN; 2A5A_HUMAN; 2A5B_HUMAN; 2A5D_HUMAN; 2A5E_HUMAN; 2A5G_HUMAN; 2AAA_HUMAN; 2AAB_HUMAN; 2ABB_HUMAN; 2ABG_HUMAN; 2B13_HUMAN; 2B1F_HUMAN; A4D1W7_HUMAN; A4_HUMAN; A6NE42_HUMAN; A6NLH2_HUMAN; AA1R_HUMAN; AA2AR_HUMAN; AA2BR_HUMAN; AA3R_HUMAN; AAKB1_HUMAN; AAKB2_HUMAN; AAKG1_HUMAN; AAKG2_HUMAN; AAKG3_HUMA…	ARHGEF1; ATN1; BRCA2; CDK9; CREBBP; DISC1; E4F1; EP300; FLT1; HDAC1; HDAC2; IKBKG; KDR; LIG4; LMO2; NBN; PCM1; PSMD4; RBBP7; STAT5A; STAT5B; TGIF2; TP53; XRCC5; YWHAG; YWHAZ	1433B_HUMAN; 1433E_HUMAN; 1433F_HUMAN; 1433G_HUMAN; 1433S_HUMAN; 1433T_HUMAN; 1433Z_HUMAN; A6NLH2_HUMAN; AAKB1_HUMAN; AAKB2_HUMAN; AAKG1_HUMAN; AAKG2_HUMAN; AAKG3_HUMAN; AAPK1_HUMAN; AAPK2_HUMAN; ACV1B_HUMAN; ACVL1_HUMAN; ACVR1_HUMAN; ADA10_HUMAN; ADA17_HUMAN; AKT1_HUMAN; AKT2_HUMAN; AKT3_HUMAN; ALK_HUMAN; AMHR2_HUMAN; APH1A_HUMAN; APH1B_HUMAN; ARAF_HUMAN; ARBK1_HUMAN; ARBK2_HUMAN; ARHG1_HUMAN; A…	974	962	34
5.36004e-09	3.22299e-08	GO:0051649	b	3	establishment of localization in cell	1433B_HUMAN; 1433E_HUMAN; 1433F_HUMAN; 1433G_HUMAN; 1433S_HUMAN; 1433T_HUMAN; 1433Z_HUMAN; 1A02_HUMAN; 1C03_HUMAN; 2B13_HUMAN; 4EBP1_HUMAN; 5HT1B_HUMAN; 5HT2A_HUMAN; 5HT2B_HUMAN; 7B2_HUMAN; A1AT_HUMAN; A2A284_HUMAN; A2AP_HUMAN; A2MG_HUMAN; A4_HUMAN; A6NKB1_HUMAN; AA1R_HUMAN; AA2AR_HUMAN; AA2BR_HUMAN; AA3R_HUMAN; AAAS_HUMAN; AACS_HUMAN; AAKB1_HUMAN; AAKB2_HUMAN; AAKG1_HUMAN; AAKG2_HUMAN; AAKG3_HUM…	AP1B1; AP2A2; BARD1; BRCA1; BRCA2; CALM1; CALM2; CALM3; CDK9; CREB1; CREBBP; EP300; FLT1; HDAC1; HDAC2; IKBKG; KDR; LYST; PCNA; PSMD4; RB1; STAT5A; STAT5B; TP53; UBC; UPF1; WRN; YWHAG; YWHAZ	1433B_HUMAN; 1433E_HUMAN; 1433F_HUMAN; 1433G_HUMAN; 1433S_HUMAN; 1433T_HUMAN; 1433Z_HUMAN; AAKB1_HUMAN; AAKB2_HUMAN; AAKG1_HUMAN; AAKG2_HUMAN; AAKG3_HUMAN; AAPK1_HUMAN; AAPK2_HUMAN; ACV1B_HUMAN; ACVL1_HUMAN; ACVR1_HUMAN; ADA10_HUMAN; ADA17_HUMAN; AKT1_HUMAN; AKT2_HUMAN; AKT3_HUMAN; ALK_HUMAN; AMHR2_HUMAN; AP1B1_HUMAN; AP2A2_HUMAN; APH1A_HUMAN; APH1B_HUMAN; ARAF_HUMAN; ARBK1_HUMAN; ARBK2_HUMAN; AS…	1609	1596	45
5.9699e-09	3.54367e-08	GO:0051090	b	3	regulation of sequence-specific DNA binding transcription factor activity	2A5A_HUMAN; 2A5B_HUMAN; 2A5D_HUMAN; 2A5E_HUMAN; 2A5G_HUMAN; 2AAA_HUMAN; 2AAB_HUMAN; 2ABB_HUMAN; 2ABG_HUMAN; AA1R_HUMAN; AA2AR_HUMAN; AA2BR_HUMAN; AA3R_HUMAN; AAKB1_HUMAN; AAKB2_HUMAN; AAKG1_HUMAN; AAKG2_HUMAN; AAKG3_HUMAN; AAPK1_HUMAN; AAPK2_HUMAN; ABRA_HUMAN; ACBP_HUMAN; ACV1B_HUMAN; ACVL1_HUMAN; ACVR1_HUMAN; ADA10_HUMAN; ADA17_HUMAN; ADAM8_HUMAN; AGTR1_HUMAN; AGTR2_HUMAN; AKT1_HUMAN; AKT2_HUMAN…	CDK9; CREBBP; EP300; FLT1; HDAC1; HDAC2; IKBKG; KDR; PSMD4; RB1; UBC	AAKB1_HUMAN; AAKB2_HUMAN; AAKG1_HUMAN; AAKG2_HUMAN; AAKG3_HUMAN; AAPK1_HUMAN; AAPK2_HUMAN; ACV1B_HUMAN; ACVL1_HUMAN; ACVR1_HUMAN; ADA10_HUMAN; ADA17_HUMAN; AKT1_HUMAN; AKT2_HUMAN; AKT3_HUMAN; ALK_HUMAN; AMHR2_HUMAN; APH1A_HUMAN; APH1B_HUMAN; ARAF_HUMAN; ARBK1_HUMAN; ARBK2_HUMAN; AVR2A_HUMAN; AVR2B_HUMAN; BMP1_HUMAN; BMPR2_HUMAN; BMR1A_HUMAN; BMR1B_HUMAN; BRAF_HUMAN; BTK_HUMAN; CASP1_HUMAN; CASP2_…	328	327	19
8.64315e-09	5.06554e-08	GO:0006979	b	3	response to oxidative stress	8ODP_HUMAN; A2A284_HUMAN; AAKB1_HUMAN; AAKB2_HUMAN; AAKG1_HUMAN; AAKG2_HUMAN; AAKG3_HUMAN; AAPK1_HUMAN; AAPK2_HUMAN; ACBP_HUMAN; ACHA4_HUMAN; ACHB2_HUMAN; ACV1B_HUMAN; ACVL1_HUMAN; ACVR1_HUMAN; ADA10_HUMAN; ADA17_HUMAN; ADAM9_HUMAN; ADA_HUMAN; ADIPO_HUMAN; ADNP2_HUMAN; AGRIN_HUMAN; AHSP_HUMAN; AKT1_HUMAN; AKT2_HUMAN; AKT3_HUMAN; ALK_HUMAN; AMHR2_HUMAN; ANF_HUMAN; ANGL7_HUMAN; ANGT_HUMAN; ANXA1_HU…	CDK9; CREBBP; EP300; FLT1; HDAC1; HDAC2; IKBKG; KDR; PSMD4; TP53; WRN; XPA	AAKB1_HUMAN; AAKB2_HUMAN; AAKG1_HUMAN; AAKG2_HUMAN; AAKG3_HUMAN; AAPK1_HUMAN; AAPK2_HUMAN; ACV1B_HUMAN; ACVL1_HUMAN; ACVR1_HUMAN; ADA10_HUMAN; ADA17_HUMAN; AKT1_HUMAN; AKT2_HUMAN; AKT3_HUMAN; ALK_HUMAN; AMHR2_HUMAN; APH1A_HUMAN; APH1B_HUMAN; ARAF_HUMAN; ARBK1_HUMAN; ARBK2_HUMAN; ASPP2_HUMAN; AVR2A_HUMAN; AVR2B_HUMAN; BMP1_HUMAN; BMPR2_HUMAN; BMR1A_HUMAN; BMR1B_HUMAN; BRAF_HUMAN; BTK_HUMAN; CASP1_…	267	264	17
1.06451e-08	6.16085e-08	GO:0031668	b	3	cellular response to extracellular stimulus	8ODP_HUMAN; A16L1_HUMAN; AA1R_HUMAN; AA2AR_HUMAN; AA2BR_HUMAN; AA3R_HUMAN; AAKB1_HUMAN; AAKB2_HUMAN; AAKG1_HUMAN; AAKG2_HUMAN; AAKG3_HUMAN; AAPK1_HUMAN; AAPK2_HUMAN; ABL2_HUMAN; ACBP_HUMAN; ACV1B_HUMAN; ACVL1_HUMAN; ACVR1_HUMAN; ADA10_HUMAN; ADA17_HUMAN; ADNP2_HUMAN; ADNP_HUMAN; AGRIN_HUMAN; AGTR1_HUMAN; AGTR2_HUMAN; AIF1_HUMAN; AKT1_HUMAN; AKT2_HUMAN; AKT3_HUMAN; ALBU_HUMAN; ALDOB_HUMAN; ALK_HUM…	CDK9; CREBBP; FLT1; HDAC1; HDAC2; IKBKG; KDR; PCM1; PCNA; PSMD4; TP53; WRN	AAKB1_HUMAN; AAKB2_HUMAN; AAKG1_HUMAN; AAKG2_HUMAN; AAKG3_HUMAN; AAPK1_HUMAN; AAPK2_HUMAN; ACV1B_HUMAN; ACVL1_HUMAN; ACVR1_HUMAN; ADA10_HUMAN; ADA17_HUMAN; AKT1_HUMAN; AKT2_HUMAN; AKT3_HUMAN; ALK_HUMAN; AMHR2_HUMAN; APH1A_HUMAN; APH1B_HUMAN; ARAF_HUMAN; ARBK1_HUMAN; ARBK2_HUMAN; ASPP2_HUMAN; AVR2A_HUMAN; AVR2B_HUMAN; BMP1_HUMAN; BMPR2_HUMAN; BMR1A_HUMAN; BMR1B_HUMAN; BRAF_HUMAN; BTK_HUMAN; CASP1_…	173	173	14
1.41966e-08	8.10333e-08	GO:0042594	b	3	response to starvation	A16L1_HUMAN; AACS_HUMAN; AAKB1_HUMAN; AAKB2_HUMAN; AAKG1_HUMAN; AAKG2_HUMAN; AAKG3_HUMAN; AAPK1_HUMAN; AAPK2_HUMAN; ACADS_HUMAN; ACBP_HUMAN; ACV1B_HUMAN; ACVL1_HUMAN; ACVR1_HUMAN; ADA10_HUMAN; ADA17_HUMAN; ADML_HUMAN; AKT1_HUMAN; AKT2_HUMAN; AKT3_HUMAN; ALBU_HUMAN; ALDOB_HUMAN; ALK_HUMAN; AMHR2_HUMAN; ANF_HUMAN; ANGT_HUMAN; APH1A_HUMAN; APH1B_HUMAN; APR_HUMAN; AQP2_HUMAN; ARAF_HUMAN; ARBK1_HUMAN;…	CDK9; CREBBP; FLT1; HDAC1; HDAC2; IKBKG; KDR; PSMD4; TP53; WRN	AAKB1_HUMAN; AAKB2_HUMAN; AAKG1_HUMAN; AAKG2_HUMAN; AAKG3_HUMAN; AAPK1_HUMAN; AAPK2_HUMAN; ACV1B_HUMAN; ACVL1_HUMAN; ACVR1_HUMAN; ADA10_HUMAN; ADA17_HUMAN; AKT1_HUMAN; AKT2_HUMAN; AKT3_HUMAN; ALK_HUMAN; AMHR2_HUMAN; APH1A_HUMAN; APH1B_HUMAN; ARAF_HUMAN; ARBK1_HUMAN; ARBK2_HUMAN; ASPP2_HUMAN; AVR2A_HUMAN; AVR2B_HUMAN; BMP1_HUMAN; BMPR2_HUMAN; BMR1A_HUMAN; BMR1B_HUMAN; BRAF_HUMAN; BTK_HUMAN; CASP1_…	98	98	11
1.43515e-08	8.10333e-08	GO:0050793	b	3	regulation of developmental process	1433B_HUMAN; 1433E_HUMAN; 1433F_HUMAN; 1433G_HUMAN; 1433S_HUMAN; 1433T_HUMAN; 1433Z_HUMAN; 1A02_HUMAN; 2A5A_HUMAN; 2A5B_HUMAN; 2A5D_HUMAN; 2A5E_HUMAN; 2A5G_HUMAN; 2AAA_HUMAN; 2AAB_HUMAN; 2ABB_HUMAN; 2ABG_HUMAN; 2B13_HUMAN; 2B1F_HUMAN; A4D1W7_HUMAN; A4_HUMAN; A6NE42_HUMAN; A6NLH2_HUMAN; AA1R_HUMAN; AA2AR_HUMAN; AA2BR_HUMAN; AA3R_HUMAN; AAKB1_HUMAN; AAKB2_HUMAN; AAKG1_HUMAN; AAKG2_HUMAN; AAKG3_HUMA…	ABL1; ARHGEF1; ATN1; BRCA2; CDK9; CREBBP; DISC1; E4F1; EP300; FLT1; HDAC1; HDAC2; IKBKG; KDR; LIG4; LMO2; NBN; PCM1; PSMD4; RBBP7; STAT5A; STAT5B; TGIF2; TP53; XRCC5; YWHAG; YWHAZ	1433B_HUMAN; 1433E_HUMAN; 1433F_HUMAN; 1433G_HUMAN; 1433S_HUMAN; 1433T_HUMAN; 1433Z_HUMAN; A6NLH2_HUMAN; AAKB1_HUMAN; AAKB2_HUMAN; AAKG1_HUMAN; AAKG2_HUMAN; AAKG3_HUMAN; AAPK1_HUMAN; AAPK2_HUMAN; ABL1_HUMAN; ACV1B_HUMAN; ACVL1_HUMAN; ACVR1_HUMAN; ADA10_HUMAN; ADA17_HUMAN; AKT1_HUMAN; AKT2_HUMAN; AKT3_HUMAN; ALK_HUMAN; AMHR2_HUMAN; APH1A_HUMAN; APH1B_HUMAN; ARAF_HUMAN; ARBK1_HUMAN; ARBK2_HUMAN; AR…	1206	1191	37
1.52824e-08	8.52498e-08	GO:0048583	b	3	regulation of response to stimulus	1433B_HUMAN; 1433E_HUMAN; 1433F_HUMAN; 1433G_HUMAN; 1433S_HUMAN; 1433T_HUMAN; 1433Z_HUMAN; 1A01_HUMAN; 1A02_HUMAN; 1A03_HUMAN; 1A11_HUMAN; 1A23_HUMAN; 1A24_HUMAN; 1A25_HUMAN; 1A26_HUMAN; 1A29_HUMAN; 1A30_HUMAN; 1A31_HUMAN; 1A32_HUMAN; 1A33_HUMAN; 1A34_HUMAN; 1A36_HUMAN; 1A43_HUMAN; 1A66_HUMAN; 1A68_HUMAN; 1A69_HUMAN; 1A74_HUMAN; 1A80_HUMAN; 1B07_HUMAN; 1B08_HUMAN; 1B13_HUMAN; 1B14_HUMAN; 1B15_HUM…	ABL1; AP1B1; AP2A2; ARHGEF1; ATM; ATR; BARD1; BRCA1; CDK9; CREB1; CREBBP; DISC1; EEF1E1; EP300; FAM175A; FLT1; H2AFX; HDAC1; HDAC2; IKBKG; KDR; LAG3; PIK3CA; PIN1; PLK2; PSMD4; RHEB; RPA1; RPA2; SIAH2; STAT5A; STAT5B; TP53; UBC; YWHAG; YWHAZ	1433B_HUMAN; 1433E_HUMAN; 1433F_HUMAN; 1433G_HUMAN; 1433S_HUMAN; 1433T_HUMAN; 1433Z_HUMAN; A6NLH2_HUMAN; AAKB1_HUMAN; AAKB2_HUMAN; AAKG1_HUMAN; AAKG2_HUMAN; AAKG3_HUMAN; AAPK1_HUMAN; AAPK2_HUMAN; ABL1_HUMAN; ACV1B_HUMAN; ACVL1_HUMAN; ACVR1_HUMAN; ADA10_HUMAN; ADA17_HUMAN; AKT1_HUMAN; AKT2_HUMAN; AKT3_HUMAN; ALK_HUMAN; AMHR2_HUMAN; AP1B1_HUMAN; AP2A2_HUMAN; APH1A_HUMAN; APH1B_HUMAN; ARAF_HUMAN; AR…	2283	2145	53
1.7009e-08	9.37517e-08	GO:0002443	b	3	leukocyte mediated immunity	1433B_HUMAN; 1433E_HUMAN; 1433F_HUMAN; 1433G_HUMAN; 1433S_HUMAN; 1433T_HUMAN; 1433Z_HUMAN; 1A02_HUMAN; 2B13_HUMAN; AAKB1_HUMAN; AAKB2_HUMAN; AAKG1_HUMAN; AAKG2_HUMAN; AAKG3_HUMAN; AAPK1_HUMAN; AAPK2_HUMAN; ABCB9_HUMAN; ABR_HUMAN; ACBP_HUMAN; ACE_HUMAN; ACV1B_HUMAN; ACVL1_HUMAN; ACVR1_HUMAN; ADA10_HUMAN; ADA17_HUMAN; AICDA_HUMAN; AKT1_HUMAN; AKT2_HUMAN; AKT3_HUMAN; ALK_HUMAN; AMHR2_HUMAN; ANF_HUMA…	CDK9; FLT1; IKBKG; KDR; LAG3; LIG4; LYST; MSH2; MSH6; NBN; PSMD4; STAT5A; STAT5B; YWHAG; YWHAZ	1433B_HUMAN; 1433E_HUMAN; 1433F_HUMAN; 1433G_HUMAN; 1433S_HUMAN; 1433T_HUMAN; 1433Z_HUMAN; AAKB1_HUMAN; AAKB2_HUMAN; AAKG1_HUMAN; AAKG2_HUMAN; AAKG3_HUMAN; AAPK1_HUMAN; AAPK2_HUMAN; ACV1B_HUMAN; ACVL1_HUMAN; ACVR1_HUMAN; ADA10_HUMAN; ADA17_HUMAN; AKT1_HUMAN; AKT2_HUMAN; AKT3_HUMAN; ALK_HUMAN; AMHR2_HUMAN; APH1A_HUMAN; APH1B_HUMAN; ARAF_HUMAN; ARBK1_HUMAN; ARBK2_HUMAN; AVR2A_HUMAN; AVR2B_HUMAN; BM…	325	210	15
2.81233e-08	1.53189e-07	GO:0048731	b	3	system development	1433B_HUMAN; 1433E_HUMAN; 1433F_HUMAN; 1433G_HUMAN; 1433S_HUMAN; 1433T_HUMAN; 1433Z_HUMAN; 1A02_HUMAN; 1B27_HUMAN; 2A5A_HUMAN; 2A5B_HUMAN; 2A5D_HUMAN; 2A5E_HUMAN; 2A5G_HUMAN; 2AAA_HUMAN; 2AAB_HUMAN; 2ABB_HUMAN; 2ABG_HUMAN; 2B13_HUMAN; 2B1F_HUMAN; 5HT2B_HUMAN; 5HT5A_HUMAN; A4D1W7_HUMAN; A4_HUMAN; A6NE42_HUMAN; A6NKB1_HUMAN; A6NLC4_HUMAN; A6NLH2_HUMAN; A8K4H7_HUMAN; AA1R_HUMAN; AA2AR_HUMAN; AA2BR_H…
2.99614e-08	1.61304e-07	GO:0022607	b	3	cellular component assembly	1433Z_HUMAN; 1A02_HUMAN; 1A24_HUMAN; 2A5A_HUMAN; 2A5B_HUMAN; 2A5D_HUMAN; 2A5E_HUMAN; 2A5G_HUMAN; 2AAA_HUMAN; 2AAB_HUMAN; 2ABB_HUMAN; 2ABG_HUMAN; 2B13_HUMAN; 4EBP1_HUMAN; A16L1_HUMAN; A4_HUMAN; A6NKB1_HUMAN; A8K4H7_HUMAN; AA1R_HUMAN; AA2AR_HUMAN; AA2BR_HUMAN; AA3R_HUMAN; AAKB1_HUMAN; AAKB2_HUMAN; AAKG1_HUMAN; AAKG2_HUMAN; AAKG3_HUMAN; AAPK1_HUMAN; AAPK2_HUMAN; AASS_HUMAN; ABCA1_HUMAN; ACACA_HUMAN;…	BLM; BRCA2; CDK9; CENPJ; CREBBP; EP300; FANCA; FLT1; H2AFX; HDAC1; HDAC2; IKBKG; KDR; LIMS1; PCM1; PCNT; PSMD4; RB1; RBBP7; RPA1; RPA2; TP53; TUBG1; TUBGCP2; YWHAZ	1433Z_HUMAN; AAKB1_HUMAN; AAKB2_HUMAN; AAKG1_HUMAN; AAKG2_HUMAN; AAKG3_HUMAN; AAPK1_HUMAN; AAPK2_HUMAN; ACV1B_HUMAN; ACVL1_HUMAN; ACVR1_HUMAN; ADA10_HUMAN; ADA17_HUMAN; AKT1_HUMAN; AKT2_HUMAN; AKT3_HUMAN; ALK_HUMAN; AMHR2_HUMAN; APH1A_HUMAN; APH1B_HUMAN; ARAF_HUMAN; ARBK1_HUMAN; ARBK2_HUMAN; ASPP2_HUMAN; AVR2A_HUMAN; AVR2B_HUMAN; B2MG_HUMAN; BLM_HUMAN; BMP1_HUMAN; BMPR2_HUMAN; BMR1A_HUMAN; BMR1B_…	1347	1337	39
3.12377e-08	1.66242e-07	GO:0045787	b	3	positive regulation of cell cycle	1A02_HUMAN; 4EBP1_HUMAN; A4_HUMAN; AA1R_HUMAN; AA2AR_HUMAN; AA2BR_HUMAN; AA3R_HUMAN; AAKB1_HUMAN; AAKB2_HUMAN; AAKG1_HUMAN; AAKG2_HUMAN; AAKG3_HUMAN; AAPK1_HUMAN; AAPK2_HUMAN; ACBP_HUMAN; ACV1B_HUMAN; ACVL1_HUMAN; ACVR1_HUMAN; ADA10_HUMAN; ADA17_HUMAN; AGTR1_HUMAN; AGTR2_HUMAN; AKT1_HUMAN; AKT2_HUMAN; AKT3_HUMAN; ALK_HUMAN; AMHR2_HUMAN; ANF_HUMAN; ANGT_HUMAN; APBA1_HUMAN; APH1A_HUMAN; APH1B_HUMAN…	CDK9; FLT1; IKBKG; KDR; PSMD4; RB1; STAT5A; STAT5B; TP53	AAKB1_HUMAN; AAKB2_HUMAN; AAKG1_HUMAN; AAKG2_HUMAN; AAKG3_HUMAN; AAPK1_HUMAN; AAPK2_HUMAN; ACV1B_HUMAN; ACVL1_HUMAN; ACVR1_HUMAN; ADA10_HUMAN; ADA17_HUMAN; AKT1_HUMAN; AKT2_HUMAN; AKT3_HUMAN; ALK_HUMAN; AMHR2_HUMAN; APH1A_HUMAN; APH1B_HUMAN; ARAF_HUMAN; ARBK1_HUMAN; ARBK2_HUMAN; AVR2A_HUMAN; AVR2B_HUMAN; BMP1_HUMAN; BMPR2_HUMAN; BMR1A_HUMAN; BMR1B_HUMAN; BRAF_HUMAN; BTK_HUMAN; CASP1_HUMAN; CASP2_…	131	131	12
3.51576e-08	1.84977e-07	GO:0070997	b	3	neuron death	A4_HUMAN; AA1R_HUMAN; AA2AR_HUMAN; AA2BR_HUMAN; AA3R_HUMAN; AAKB1_HUMAN; AAKB2_HUMAN; AAKG1_HUMAN; AAKG2_HUMAN; AAKG3_HUMAN; AAPK1_HUMAN; AAPK2_HUMAN; ACBP_HUMAN; ACV1B_HUMAN; ACVL1_HUMAN; ACVR1_HUMAN; ADA10_HUMAN; ADA17_HUMAN; ADAM8_HUMAN; ADNP_HUMAN; AGAP2_HUMAN; AGRIN_HUMAN; AGTR1_HUMAN; AGTR2_HUMAN; AIFM1_HUMAN; AKT1_HUMAN; AKT2_HUMAN; AKT3_HUMAN; AKTS1_HUMAN; ALKB1_HUMAN; ALK_HUMAN; AMHR2_HU…	ATM; CDK9; CREBBP; FLT1; IKBKG; KDR; LIG4; MSH2; PSMD4; SIAH1; TP53	AAKB1_HUMAN; AAKB2_HUMAN; AAKG1_HUMAN; AAKG2_HUMAN; AAKG3_HUMAN; AAPK1_HUMAN; AAPK2_HUMAN; ACV1B_HUMAN; ACVL1_HUMAN; ACVR1_HUMAN; ADA10_HUMAN; ADA17_HUMAN; AKT1_HUMAN; AKT2_HUMAN; AKT3_HUMAN; ALK_HUMAN; AMHR2_HUMAN; APH1A_HUMAN; APH1B_HUMAN; ARAF_HUMAN; ARBK1_HUMAN; ARBK2_HUMAN; ASPP2_HUMAN; ATM_HUMAN; AVR2A_HUMAN; AVR2B_HUMAN; BMP1_HUMAN; BMPR2_HUMAN; BMR1A_HUMAN; BMR1B_HUMAN; BRAF_HUMAN; BTK_HU…	194	190	14
4.20438e-08	2.18722e-07	GO:0048609	b	3	multicellular organismal reproductive process	1A02_HUMAN; A4D1W7_HUMAN; A8K4H7_HUMAN; AA1R_HUMAN; AA2AR_HUMAN; AA2BR_HUMAN; AA3R_HUMAN; AAKB1_HUMAN; AAKB2_HUMAN; AAKG1_HUMAN; AAKG2_HUMAN; AAKG3_HUMAN; AAPK1_HUMAN; AAPK2_HUMAN; ACBG2_HUMAN; ACBP_HUMAN; ACHA7_HUMAN; ACOX1_HUMAN; ACRO_HUMAN; ACSL4_HUMAN; ACV1B_HUMAN; ACVL1_HUMAN; ACVR1_HUMAN; ADA10_HUMAN; ADA17_HUMAN; ADA28_HUMAN; ADA29_HUMAN; ADA_HUMAN; ADCY1_HUMAN; ADCY2_HUMAN; ADCY3_HUMAN; A…	ATM; BARD1; BRCA1; BRCA2; CDK9; CHEK1; CREB1; CREBBP; E2F1; EP300; FANCD2; FLT1; IKBKG; KDR; MSH2; PSMD4; SIAH1; STAT5A; STAT5B; TP53; XPC	AAKB1_HUMAN; AAKB2_HUMAN; AAKG1_HUMAN; AAKG2_HUMAN; AAKG3_HUMAN; AAPK1_HUMAN; AAPK2_HUMAN; ACV1B_HUMAN; ACVL1_HUMAN; ACVR1_HUMAN; ADA10_HUMAN; ADA17_HUMAN; AKT1_HUMAN; AKT2_HUMAN; AKT3_HUMAN; ALK_HUMAN; AMHR2_HUMAN; APH1A_HUMAN; APH1B_HUMAN; ARAF_HUMAN; ARBK1_HUMAN; ARBK2_HUMAN; ATM_HUMAN; AVR2A_HUMAN; AVR2B_HUMAN; BARD1_HUMAN; BMP1_HUMAN; BMPR2_HUMAN; BMR1A_HUMAN; BMR1B_HUMAN; BRAF_HUMAN; BRCA1_…	588	580	24
4.36492e-08	2.24551e-07	GO:0032507	b	3	maintenance of protein location in cell	1433B_HUMAN; 1433E_HUMAN; 1433F_HUMAN; 1433G_HUMAN; 1433S_HUMAN; 1433T_HUMAN; 1433Z_HUMAN; 2A5G_HUMAN; ACBP_HUMAN; ADA10_HUMAN; ADA17_HUMAN; AN13C_HUMAN; ANF_HUMAN; ANGT_HUMAN; APC_HUMAN; APH1A_HUMAN; APH1B_HUMAN; AR2BP_HUMAN; AREG_HUMAN; ARL2_HUMAN; AXIN1_HUMAN; BBS4_HUMAN; BCL3_HUMAN; BDNF_HUMAN; BICD1_HUMAN; BICD2_HUMAN; BMP10_HUMAN; BMP15_HUMAN; BMP1_HUMAN; BMP2_HUMAN; BMP3B_HUMAN; BMP3_HUMAN…	BRCA2; PCM1; PSMD4; RB1; YWHAG; YWHAZ	1433B_HUMAN; 1433E_HUMAN; 1433F_HUMAN; 1433G_HUMAN; 1433S_HUMAN; 1433T_HUMAN; 1433Z_HUMAN; ADA10_HUMAN; ADA17_HUMAN; APH1A_HUMAN; APH1B_HUMAN; BMP1_HUMAN; BRCA2_HUMAN; CASP1_HUMAN; CASP2_HUMAN; CASP3_HUMAN; CASP4_HUMAN; CASP5_HUMAN; CASP6_HUMAN; CASP7_HUMAN; CASP8_HUMAN; CASP9_HUMAN; CASPA_HUMAN; CASPE_HUMAN; CCDC6_HUMAN; CCNA2_HUMAN; CDK2_HUMAN; CNDP1_HUMAN; E2F2_HUMAN; ESPL1_HUMAN; FURIN_HUMAN;…	109	109	11
4.54277e-08	2.31132e-07	GO:0044253	b	3	positive regulation of multicellular organismal metabolic process	ACBP_HUMAN; ADA10_HUMAN; ADA17_HUMAN; AMELX_HUMAN; ANF_HUMAN; ANGT_HUMAN; ANT3_HUMAN; APH1A_HUMAN; APH1B_HUMAN; AREG_HUMAN; BDNF_HUMAN; BMP10_HUMAN; BMP15_HUMAN; BMP1_HUMAN; BMP2_HUMAN; BMP3B_HUMAN; BMP3_HUMAN; BMP4_HUMAN; BMP5_HUMAN; BMP6_HUMAN; BMP7_HUMAN; BMP8B_HUMAN; BTC_HUMAN; CALCA_HUMAN; CALCB_HUMAN; CALC_HUMAN; CASP1_HUMAN; CASP2_HUMAN; CASP3_HUMAN; CASP4_HUMAN; CASP5_HUMAN; CASP6_HUMAN; …	CREBBP; EP300; HDAC1; HDAC2; PSMD4	ADA10_HUMAN; ADA17_HUMAN; APH1A_HUMAN; APH1B_HUMAN; BMP1_HUMAN; CASP1_HUMAN; CASP2_HUMAN; CASP3_HUMAN; CASP4_HUMAN; CASP5_HUMAN; CASP6_HUMAN; CASP7_HUMAN; CASP8_HUMAN; CASP9_HUMAN; CASPA_HUMAN; CASPE_HUMAN; CBP_HUMAN; CNDP1_HUMAN; EP300_HUMAN; ESPL1_HUMAN; FURIN_HUMAN; GRAB_HUMAN; HDAC1_HUMAN; HDAC2_HUMAN; HDAC3_HUMAN; HDAC4_HUMAN; HDAC5_HUMAN; HDAC6_HUMAN; HDAC7_HUMAN; HDAC8_HUMAN; HDAC9_HUMAN; …	31	31	7
5.59638e-08	2.81644e-07	GO:0072593	b	3	reactive oxygen species metabolic process	AA1R_HUMAN; AA2AR_HUMAN; AA2BR_HUMAN; AA3R_HUMAN; AAKB1_HUMAN; AAKB2_HUMAN; AAKG1_HUMAN; AAKG2_HUMAN; AAKG3_HUMAN; AAPK1_HUMAN; AAPK2_HUMAN; AATF_HUMAN; ACBP_HUMAN; ACE2_HUMAN; ACV1B_HUMAN; ACVL1_HUMAN; ACVR1_HUMAN; ADA10_HUMAN; ADA17_HUMAN; ADO_HUMAN; AGTR1_HUMAN; AGTR2_HUMAN; AHSP_HUMAN; AKT1_HUMAN; AKT2_HUMAN; AKT3_HUMAN; ALK_HUMAN; AMHR2_HUMAN; ANF_HUMAN; ANGT_HUMAN; ANT3_HUMAN; APH1A_HUMAN; …	AATF; CDK9; CREBBP; FLT1; HDAC1; HDAC2; IKBKG; KDR; PCNA; PSMD4; TP53	AAKB1_HUMAN; AAKB2_HUMAN; AAKG1_HUMAN; AAKG2_HUMAN; AAKG3_HUMAN; AAPK1_HUMAN; AAPK2_HUMAN; AATF_HUMAN; ACV1B_HUMAN; ACVL1_HUMAN; ACVR1_HUMAN; ADA10_HUMAN; ADA17_HUMAN; AKT1_HUMAN; AKT2_HUMAN; AKT3_HUMAN; ALK_HUMAN; AMHR2_HUMAN; APH1A_HUMAN; APH1B_HUMAN; ARAF_HUMAN; ARBK1_HUMAN; ARBK2_HUMAN; ASPP2_HUMAN; AVR2A_HUMAN; AVR2B_HUMAN; BMP1_HUMAN; BMPR2_HUMAN; BMR1A_HUMAN; BMR1B_HUMAN; BRAF_HUMAN; BTK_H…	138	138	12
7.18647e-08	3.57778e-07	GO:0071496	b	3	cellular response to external stimulus	8ODP_HUMAN; A16L1_HUMAN; AA1R_HUMAN; AA2AR_HUMAN; AA2BR_HUMAN; AA3R_HUMAN; AAKB1_HUMAN; AAKB2_HUMAN; AAKG1_HUMAN; AAKG2_HUMAN; AAKG3_HUMAN; AAPK1_HUMAN; AAPK2_HUMAN; ABL2_HUMAN; ACBP_HUMAN; ACV1B_HUMAN; ACVL1_HUMAN; ACVR1_HUMAN; ADA10_HUMAN; ADA17_HUMAN; ADNP2_HUMAN; ADNP_HUMAN; AGRIN_HUMAN; AGTR1_HUMAN; AGTR2_HUMAN; AIF1_HUMAN; AKT1_HUMAN; AKT2_HUMAN; AKT3_HUMAN; ALBU_HUMAN; ALDOB_HUMAN; ALK_HUM…	CDK9; CHEK1; CREBBP; FLT1; HDAC1; HDAC2; IKBKG; KDR; PCM1; PCNA; PSMD4; TP53; WRN	AAKB1_HUMAN; AAKB2_HUMAN; AAKG1_HUMAN; AAKG2_HUMAN; AAKG3_HUMAN; AAPK1_HUMAN; AAPK2_HUMAN; ACV1B_HUMAN; ACVL1_HUMAN; ACVR1_HUMAN; ADA10_HUMAN; ADA17_HUMAN; AKT1_HUMAN; AKT2_HUMAN; AKT3_HUMAN; ALK_HUMAN; AMHR2_HUMAN; APH1A_HUMAN; APH1B_HUMAN; ARAF_HUMAN; ARBK1_HUMAN; ARBK2_HUMAN; ASPP2_HUMAN; AVR2A_HUMAN; AVR2B_HUMAN; BMP1_HUMAN; BMPR2_HUMAN; BMR1A_HUMAN; BMR1B_HUMAN; BRAF_HUMAN; BTK_HUMAN; CASP1_…	234	234	15
7.83891e-08	3.86108e-07	GO:0032465	b	3	regulation of cytokinesis	AAKB1_HUMAN; AAKB2_HUMAN; AAKG1_HUMAN; AAKG2_HUMAN; AAKG3_HUMAN; AAPK1_HUMAN; AAPK2_HUMAN; ACV1B_HUMAN; ACVL1_HUMAN; ACVR1_HUMAN; AKT1_HUMAN; AKT2_HUMAN; AKT3_HUMAN; ALK_HUMAN; AMHR2_HUMAN; ARAF_HUMAN; ARBK1_HUMAN; ARBK2_HUMAN; AVR2A_HUMAN; AVR2B_HUMAN; BBS4_HUMAN; BMPR2_HUMAN; BMR1A_HUMAN; BMR1B_HUMAN; BRAF_HUMAN; BTK_HUMAN; CALM_HUMAN; CCNH_HUMAN; CDC6_HUMAN; CDC7_HUMAN; CDK1_HUMAN; CDK2_HUMAN;…	CALM1; CALM2; CALM3; CCP110; CDC6; CDK9; FLT1; IKBKG; KDR; XPC	AAKB1_HUMAN; AAKB2_HUMAN; AAKG1_HUMAN; AAKG2_HUMAN; AAKG3_HUMAN; AAPK1_HUMAN; AAPK2_HUMAN; ACV1B_HUMAN; ACVL1_HUMAN; ACVR1_HUMAN; AKT1_HUMAN; AKT2_HUMAN; AKT3_HUMAN; ALK_HUMAN; AMHR2_HUMAN; ARAF_HUMAN; ARBK1_HUMAN; ARBK2_HUMAN; AVR2A_HUMAN; AVR2B_HUMAN; BMPR2_HUMAN; BMR1A_HUMAN; BMR1B_HUMAN; BRAF_HUMAN; BTK_HUMAN; CALM_HUMAN; CCNH_HUMAN; CDC6_HUMAN; CDC7_HUMAN; CDK1_HUMAN; CDK2_HUMAN; CDK3_HUMAN;…	11	11	5
9.03059e-08	4.40123e-07	GO:0007131	b	3	reciprocal meiotic recombination	ATM_HUMAN; BRCA2_HUMAN; CHK1_HUMAN; DMC1_HUMAN; DNLI3_HUMAN; ERCC1_HUMAN; FSBP_HUMAN; KLDC3_HUMAN; MLH1_HUMAN; MLH3_HUMAN; MRE11_HUMAN; MSH2_HUMAN; MSH3_HUMAN; MSH4_HUMAN; MSH5_HUMAN; MSH6_HUMAN; PCH2_HUMAN; PMS1_HUMAN; PMS2_HUMAN; RA51B_HUMAN; RA51C_HUMAN; RA51D_HUMAN; RA54B_HUMAN; RAD21_HUMAN; RAD50_HUMAN; RAD51_HUMAN; RAD52_HUMAN; REC8_HUMAN; SPO11_HUMAN; SYCP1_HUMAN; TOP2A_HUMAN; TOP2B_HUMAN;…	ATM; BRCA2; CHEK1; MRE11A; MSH2; MSH6; PMS1	ATM_HUMAN; BRCA2_HUMAN; CHK1_HUMAN; MRE11_HUMAN; MSH2_HUMAN; MSH6_HUMAN; PMS1_HUMAN; RAD51_HUMAN	34	34	7
1.01623e-07	4.90119e-07	GO:0007596	b	3	blood coagulation	1433B_HUMAN; 1433E_HUMAN; 1433F_HUMAN; 1433G_HUMAN; 1433S_HUMAN; 1433T_HUMAN; 1433Z_HUMAN; 4F2_HUMAN; A1AT_HUMAN; A2AP_HUMAN; A2MG_HUMAN; A4_HUMAN; A6NKB1_HUMAN; AA1R_HUMAN; AA2AR_HUMAN; AA2BR_HUMAN; AA3R_HUMAN; AAA1_HUMAN; AAKB1_HUMAN; AAKB2_HUMAN; AAKG1_HUMAN; AAKG2_HUMAN; AAKG3_HUMAN; AAPK1_HUMAN; AAPK2_HUMAN; AB1IP_HUMAN; ABL1_HUMAN; ACBP_HUMAN; ACK1_HUMAN; ACTBM_HUMAN; ACTB_HUMAN; ACTG_HUMAN…	ABL1; CALM1; CALM2; CALM3; CDK9; CREBBP; E2F1; FLT1; HDAC1; HDAC2; IKBKG; KDR; PIK3CA; PSMD4; RB1; RBL1; TP53; YWHAG; YWHAZ	1433B_HUMAN; 1433E_HUMAN; 1433F_HUMAN; 1433G_HUMAN; 1433S_HUMAN; 1433T_HUMAN; 1433Z_HUMAN; AAKB1_HUMAN; AAKB2_HUMAN; AAKG1_HUMAN; AAKG2_HUMAN; AAKG3_HUMAN; AAPK1_HUMAN; AAPK2_HUMAN; ABL1_HUMAN; ACV1B_HUMAN; ACVL1_HUMAN; ACVR1_HUMAN; ADA10_HUMAN; ADA17_HUMAN; AKT1_HUMAN; AKT2_HUMAN; AKT3_HUMAN; ALK_HUMAN; AMHR2_HUMAN; APH1A_HUMAN; APH1B_HUMAN; ARAF_HUMAN; ARBK1_HUMAN; ARBK2_HUMAN; ASPP2_HUMAN; AVR…	608	608	24
1.18288e-07	5.60065e-07	GO:0007599	b	3	hemostasis	1433B_HUMAN; 1433E_HUMAN; 1433F_HUMAN; 1433G_HUMAN; 1433S_HUMAN; 1433T_HUMAN; 1433Z_HUMAN; 4F2_HUMAN; A1AT_HUMAN; A2AP_HUMAN; A2MG_HUMAN; A4_HUMAN; A6NKB1_HUMAN; AA1R_HUMAN; AA2AR_HUMAN; AA2BR_HUMAN; AA3R_HUMAN; AAA1_HUMAN; AAKB1_HUMAN; AAKB2_HUMAN; AAKG1_HUMAN; AAKG2_HUMAN; AAKG3_HUMAN; AAPK1_HUMAN; AAPK2_HUMAN; AB1IP_HUMAN; ABL1_HUMAN; ACBP_HUMAN; ACK1_HUMAN; ACTBM_HUMAN; ACTB_HUMAN; ACTG_HUMAN…	ABL1; CALM1; CALM2; CALM3; CDK9; CREBBP; E2F1; FLT1; HDAC1; HDAC2; IKBKG; KDR; PIK3CA; PSMD4; RB1; RBL1; TP53; YWHAG; YWHAZ	1433B_HUMAN; 1433E_HUMAN; 1433F_HUMAN; 1433G_HUMAN; 1433S_HUMAN; 1433T_HUMAN; 1433Z_HUMAN; AAKB1_HUMAN; AAKB2_HUMAN; AAKG1_HUMAN; AAKG2_HUMAN; AAKG3_HUMAN; AAPK1_HUMAN; AAPK2_HUMAN; ABL1_HUMAN; ACV1B_HUMAN; ACVL1_HUMAN; ACVR1_HUMAN; ADA10_HUMAN; ADA17_HUMAN; AKT1_HUMAN; AKT2_HUMAN; AKT3_HUMAN; ALK_HUMAN; AMHR2_HUMAN; APH1A_HUMAN; APH1B_HUMAN; ARAF_HUMAN; ARBK1_HUMAN; ARBK2_HUMAN; ASPP2_HUMAN; AVR…	613	613	24
1.18545e-07	5.60065e-07	GO:0051651	b	3	maintenance of location in cell	1433B_HUMAN; 1433E_HUMAN; 1433F_HUMAN; 1433G_HUMAN; 1433S_HUMAN; 1433T_HUMAN; 1433Z_HUMAN; 2A5G_HUMAN; ACBP_HUMAN; ADA10_HUMAN; ADA17_HUMAN; ALBU_HUMAN; AN13C_HUMAN; ANF_HUMAN; ANGT_HUMAN; APC_HUMAN; APH1A_HUMAN; APH1B_HUMAN; APOE_HUMAN; AR2BP_HUMAN; AREG_HUMAN; ARL2_HUMAN; ASPM_HUMAN; AT2A1_HUMAN; AXIN1_HUMAN; BBS4_HUMAN; BCL3_HUMAN; BDNF_HUMAN; BICD1_HUMAN; BICD2_HUMAN; BMP10_HUMAN; BMP15_HUMAN…	BRCA2; PCM1; PSMD4; RB1; YWHAG; YWHAZ	1433B_HUMAN; 1433E_HUMAN; 1433F_HUMAN; 1433G_HUMAN; 1433S_HUMAN; 1433T_HUMAN; 1433Z_HUMAN; ADA10_HUMAN; ADA17_HUMAN; APH1A_HUMAN; APH1B_HUMAN; BMP1_HUMAN; BRCA2_HUMAN; CASP1_HUMAN; CASP2_HUMAN; CASP3_HUMAN; CASP4_HUMAN; CASP5_HUMAN; CASP6_HUMAN; CASP7_HUMAN; CASP8_HUMAN; CASP9_HUMAN; CASPA_HUMAN; CASPE_HUMAN; CCDC6_HUMAN; CCNA2_HUMAN; CDK2_HUMAN; CNDP1_HUMAN; E2F2_HUMAN; ESPL1_HUMAN; FURIN_HUMAN;…	120	120	11
1.33127e-07	6.22603e-07	GO:0001817	b	3	regulation of cytokine production	2B13_HUMAN; 5HT2B_HUMAN; AA1R_HUMAN; AA2AR_HUMAN; AA2BR_HUMAN; AA3R_HUMAN; AAKB1_HUMAN; AAKB2_HUMAN; AAKG1_HUMAN; AAKG2_HUMAN; AAKG3_HUMAN; AAPK1_HUMAN; AAPK2_HUMAN; ACBP_HUMAN; ACE2_HUMAN; ACHA7_HUMAN; ACV1B_HUMAN; ACVL1_HUMAN; ACVR1_HUMAN; ADA10_HUMAN; ADA17_HUMAN; ADA2A_HUMAN; ADAM8_HUMAN; ADIPO_HUMAN; AF1L2_HUMAN; AGTR1_HUMAN; AGTR2_HUMAN; AKIR2_HUMAN; AKT1_HUMAN; AKT2_HUMAN; AKT3_HUMAN; ALK_…	CDK9; CREB1; EP300; FLT1; HDAC1; HDAC2; IKBKG; KDR; LAG3; PIN1; PSMD4; STAT5A; STAT5B; TP53; UBC	AAKB1_HUMAN; AAKB2_HUMAN; AAKG1_HUMAN; AAKG2_HUMAN; AAKG3_HUMAN; AAPK1_HUMAN; AAPK2_HUMAN; ACV1B_HUMAN; ACVL1_HUMAN; ACVR1_HUMAN; ADA10_HUMAN; ADA17_HUMAN; AKT1_HUMAN; AKT2_HUMAN; AKT3_HUMAN; ALK_HUMAN; AMHR2_HUMAN; APH1A_HUMAN; APH1B_HUMAN; ARAF_HUMAN; ARBK1_HUMAN; ARBK2_HUMAN; AVR2A_HUMAN; AVR2B_HUMAN; BMP1_HUMAN; BMPR2_HUMAN; BMR1A_HUMAN; BMR1B_HUMAN; BRAF_HUMAN; BTK_HUMAN; CASP1_HUMAN; CASP2_…	360	357	18
1.40539e-07	6.50696e-07	GO:0042592	b	3	homeostatic process	1A02_HUMAN; 1A24_HUMAN; 2B13_HUMAN; 2B1F_HUMAN; 3HAO_HUMAN; 5HT2A_HUMAN; 5HT2B_HUMAN; 5HT2C_HUMAN; A4_HUMAN; AA1R_HUMAN; AA2AR_HUMAN; AA2BR_HUMAN; AA3R_HUMAN; AACS_HUMAN; AACT_HUMAN; AAKB1_HUMAN; AAKB2_HUMAN; AAKG1_HUMAN; AAKG2_HUMAN; AAKG3_HUMAN; AAPK1_HUMAN; AAPK2_HUMAN; AATC_HUMAN; ABCA1_HUMAN; ABCA2_HUMAN; ABCAC_HUMAN; ABCB5_HUMAN; ABCB6_HUMAN; ABCB7_HUMAN; ABCG1_HUMAN; ABCG2_HUMAN; ABCG5_HUM…	BARD1; BRCA1; CALM1; CALM2; CALM3; CDK9; CREBBP; EP300; FLT1; IKBKG; KDR; LMO2; MRE11A; NBN; PCNA; PIK3CA; POLD1; PSMD4; RBBP7; RPA1; RPA2; STAT5A; STAT5B; TP53; WRN; XRCC5	AAKB1_HUMAN; AAKB2_HUMAN; AAKG1_HUMAN; AAKG2_HUMAN; AAKG3_HUMAN; AAPK1_HUMAN; AAPK2_HUMAN; ACV1B_HUMAN; ACVL1_HUMAN; ACVR1_HUMAN; ADA10_HUMAN; ADA17_HUMAN; AKT1_HUMAN; AKT2_HUMAN; AKT3_HUMAN; ALK_HUMAN; AMHR2_HUMAN; APH1A_HUMAN; APH1B_HUMAN; ARAF_HUMAN; ARBK1_HUMAN; ARBK2_HUMAN; AVR2A_HUMAN; AVR2B_HUMAN; BARD1_HUMAN; BMP1_HUMAN; BMPR2_HUMAN; BMR1A_HUMAN; BMR1B_HUMAN; BRAF_HUMAN; BRCA1_HUMAN; BTK_…	1090	1077	33
1.5106e-07	6.92485e-07	GO:0040014	b	3	regulation of multicellular organism growth	A4_HUMAN; AA1R_HUMAN; AA2AR_HUMAN; AA2BR_HUMAN; AA3R_HUMAN; AAKB1_HUMAN; AAKB2_HUMAN; AAKG1_HUMAN; AAKG2_HUMAN; AAKG3_HUMAN; AAPK1_HUMAN; AAPK2_HUMAN; ACBP_HUMAN; ACV1B_HUMAN; ACV1C_HUMAN; ACVL1_HUMAN; ACVR1_HUMAN; AFG32_HUMAN; AGTR1_HUMAN; AGTR2_HUMAN; AKT1_HUMAN; AKT2_HUMAN; AKT3_HUMAN; ALK_HUMAN; AMHR2_HUMAN; ANFC_HUMAN; ANF_HUMAN; ANGT_HUMAN; APBA1_HUMAN; APOE_HUMAN; ARAF_HUMAN; ARBK1_HUMAN; …	CDK9; CREB1; FLT1; HDAC1; HDAC2; IKBKG; KDR; PIK3CA; STAT5A; STAT5B	AAKB1_HUMAN; AAKB2_HUMAN; AAKG1_HUMAN; AAKG2_HUMAN; AAKG3_HUMAN; AAPK1_HUMAN; AAPK2_HUMAN; ACV1B_HUMAN; ACVL1_HUMAN; ACVR1_HUMAN; AKT1_HUMAN; AKT2_HUMAN; AKT3_HUMAN; ALK_HUMAN; AMHR2_HUMAN; ARAF_HUMAN; ARBK1_HUMAN; ARBK2_HUMAN; AVR2A_HUMAN; AVR2B_HUMAN; BMPR2_HUMAN; BMR1A_HUMAN; BMR1B_HUMAN; BRAF_HUMAN; BTK_HUMAN; CCNH_HUMAN; CDC7_HUMAN; CDK1_HUMAN; CDK2_HUMAN; CDK3_HUMAN; CDK4_HUMAN; CDK5_HUMAN;…	74	74	9
1.53193e-07	6.95374e-07	GO:0008104	b	3	protein localization	1433B_HUMAN; 1433E_HUMAN; 1433F_HUMAN; 1433G_HUMAN; 1433S_HUMAN; 1433T_HUMAN; 1433Z_HUMAN; 1A02_HUMAN; 1C03_HUMAN; 2A5A_HUMAN; 2A5B_HUMAN; 2A5D_HUMAN; 2A5E_HUMAN; 2A5G_HUMAN; 2AAA_HUMAN; 2AAB_HUMAN; 2ABB_HUMAN; 2ABG_HUMAN; 2B13_HUMAN; 4ET_HUMAN; 5HT2B_HUMAN; 7B2_HUMAN; A16L1_HUMAN; A16L2_HUMAN; A2A284_HUMAN; A4_HUMAN; AA1R_HUMAN; AA2AR_HUMAN; AA2BR_HUMAN; AA3R_HUMAN; AAGAB_HUMAN; AAKB1_HUMAN; AAK…	AP1B1; AP2A2; BARD1; BRCA1; BRCA2; CDK9; CREBBP; EP300; FLT1; HDAC1; HDAC2; IKBKG; KDR; LYST; PCM1; PCNA; PSMD4; RB1; STAT5A; STAT5B; TP53; UBC; YWHAG; YWHAZ	1433B_HUMAN; 1433E_HUMAN; 1433F_HUMAN; 1433G_HUMAN; 1433S_HUMAN; 1433T_HUMAN; 1433Z_HUMAN; AAKB1_HUMAN; AAKB2_HUMAN; AAKG1_HUMAN; AAKG2_HUMAN; AAKG3_HUMAN; AAPK1_HUMAN; AAPK2_HUMAN; ACV1B_HUMAN; ACVL1_HUMAN; ACVR1_HUMAN; ADA10_HUMAN; ADA17_HUMAN; AKT1_HUMAN; AKT2_HUMAN; AKT3_HUMAN; ALK_HUMAN; AMHR2_HUMAN; AP1B1_HUMAN; AP2A2_HUMAN; APH1A_HUMAN; APH1B_HUMAN; ARAF_HUMAN; ARBK1_HUMAN; ARBK2_HUMAN; AS…	1377	1363	38
1.67805e-07	7.54307e-07	GO:0048468	b	3	cell development	1433B_HUMAN; 1433E_HUMAN; 1433F_HUMAN; 1433G_HUMAN; 1433S_HUMAN; 1433T_HUMAN; 1433Z_HUMAN; 1A02_HUMAN; 2A5A_HUMAN; 2A5B_HUMAN; 2A5D_HUMAN; 2A5E_HUMAN; 2A5G_HUMAN; 2AAA_HUMAN; 2AAB_HUMAN; 2ABB_HUMAN; 2ABG_HUMAN; 2B1F_HUMAN; 5HT2B_HUMAN; A4_HUMAN; A6NE42_HUMAN; A6NKB1_HUMAN; A6NLC4_HUMAN; A6NLH2_HUMAN; AA1R_HUMAN; AA2AR_HUMAN; AA2BR_HUMAN; AA3R_HUMAN; AAKB1_HUMAN; AAKB2_HUMAN; AAKG1_HUMAN; AAKG2_HU…	ABL1; AP2A2; ARHGEF1; ATN1; BARD1; BRCA1; CDK9; CREB1; CREBBP; DISC1; EP300; FLT1; HDAC1; HDAC2; IKBKG; KDR; LIG4; MSH2; NBN; PCM1; PSMD4; SIAH1; SIAH2; TGIF2; WNK1; XRCC5; YWHAG; YWHAZ	1433B_HUMAN; 1433E_HUMAN; 1433F_HUMAN; 1433G_HUMAN; 1433S_HUMAN; 1433T_HUMAN; 1433Z_HUMAN; A6NLH2_HUMAN; AAKB1_HUMAN; AAKB2_HUMAN; AAKG1_HUMAN; AAKG2_HUMAN; AAKG3_HUMAN; AAPK1_HUMAN; AAPK2_HUMAN; ABL1_HUMAN; ACV1B_HUMAN; ACVL1_HUMAN; ACVR1_HUMAN; ADA10_HUMAN; ADA17_HUMAN; AKT1_HUMAN; AKT2_HUMAN; AKT3_HUMAN; ALK_HUMAN; AMHR2_HUMAN; AP2A2_HUMAN; APH1A_HUMAN; APH1B_HUMAN; ARAF_HUMAN; ARBK1_HUMAN; AR…	1326	1310	37
1.70354e-07	7.58401e-07	GO:0010033	b	3	response to organic substance	1433B_HUMAN; 1433E_HUMAN; 1433F_HUMAN; 1433G_HUMAN; 1433S_HUMAN; 1433T_HUMAN; 1433Z_HUMAN; 1A01_HUMAN; 1A02_HUMAN; 1A03_HUMAN; 1A11_HUMAN; 1A23_HUMAN; 1A24_HUMAN; 1A25_HUMAN; 1A26_HUMAN; 1A29_HUMAN; 1A30_HUMAN; 1A31_HUMAN; 1A32_HUMAN; 1A33_HUMAN; 1A34_HUMAN; 1A36_HUMAN; 1A43_HUMAN; 1A66_HUMAN; 1A68_HUMAN; 1A69_HUMAN; 1A74_HUMAN; 1A80_HUMAN; 1B07_HUMAN; 1B08_HUMAN; 1B13_HUMAN; 1B14_HUMAN; 1B15_HUM…	ABL1; ATRIP; BARD1; BRCA1; BRCA2; CDK9; CHEK1; CREB1; CREBBP; E2F1; EP300; FLT1; H2AFX; HDAC1; HDAC2; IKBKG; KDR; LIMS1; MSH2; PCNA; PIK3CA; PPP2R2A; PRKDC; PSMD4; RHEB; SIAH1; SNIP1; STAT5A; STAT5B; TP53; TREX1; YWHAG; YWHAZ	1433B_HUMAN; 1433E_HUMAN; 1433F_HUMAN; 1433G_HUMAN; 1433S_HUMAN; 1433T_HUMAN; 1433Z_HUMAN; 2ABA_HUMAN; AAKB1_HUMAN; AAKB2_HUMAN; AAKG1_HUMAN; AAKG2_HUMAN; AAKG3_HUMAN; AAPK1_HUMAN; AAPK2_HUMAN; ABL1_HUMAN; ACV1B_HUMAN; ACVL1_HUMAN; ACVR1_HUMAN; ADA10_HUMAN; ADA17_HUMAN; AKT1_HUMAN; AKT2_HUMAN; AKT3_HUMAN; ALK_HUMAN; AMHR2_HUMAN; APH1A_HUMAN; APH1B_HUMAN; ARAF_HUMAN; ARBK1_HUMAN; ARBK2_HUMAN; ATRI…	1687	1667	43
2.03898e-07	8.99093e-07	GO:0044246	b	3	regulation of multicellular organismal metabolic process	AA1R_HUMAN; AA2AR_HUMAN; AA2BR_HUMAN; AA3R_HUMAN; ACBP_HUMAN; ADA10_HUMAN; ADA17_HUMAN; AGTR1_HUMAN; AGTR2_HUMAN; AMELX_HUMAN; ANF_HUMAN; ANGT_HUMAN; ANT3_HUMAN; APH1A_HUMAN; APH1B_HUMAN; AREG_HUMAN; BDNF_HUMAN; BMP10_HUMAN; BMP15_HUMAN; BMP1_HUMAN; BMP2_HUMAN; BMP3B_HUMAN; BMP3_HUMAN; BMP4_HUMAN; BMP5_HUMAN; BMP6_HUMAN; BMP7_HUMAN; BMP8B_HUMAN; BTC_HUMAN; C2TA_HUMAN; CALCA_HUMAN; CALCB_HUMAN; CA…	CREBBP; EP300; HDAC1; HDAC2; PSMD4	ADA10_HUMAN; ADA17_HUMAN; APH1A_HUMAN; APH1B_HUMAN; BMP1_HUMAN; CASP1_HUMAN; CASP2_HUMAN; CASP3_HUMAN; CASP4_HUMAN; CASP5_HUMAN; CASP6_HUMAN; CASP7_HUMAN; CASP8_HUMAN; CASP9_HUMAN; CASPA_HUMAN; CASPE_HUMAN; CBP_HUMAN; CNDP1_HUMAN; EP300_HUMAN; ESPL1_HUMAN; FURIN_HUMAN; GRAB_HUMAN; HDAC1_HUMAN; HDAC2_HUMAN; HDAC3_HUMAN; HDAC4_HUMAN; HDAC5_HUMAN; HDAC6_HUMAN; HDAC7_HUMAN; HDAC8_HUMAN; HDAC9_HUMAN; …	38	38	7
2.40321e-07	1.0497e-06	GO:0048513	b	3	organ development	1433B_HUMAN; 1433E_HUMAN; 1433F_HUMAN; 1433G_HUMAN; 1433S_HUMAN; 1433T_HUMAN; 1433Z_HUMAN; 1A02_HUMAN; 1B27_HUMAN; 2A5G_HUMAN; 2B13_HUMAN; 5HT2B_HUMAN; 5HT5A_HUMAN; A4D1W7_HUMAN; A4_HUMAN; A6NE42_HUMAN; A6NKB1_HUMAN; A8K4H7_HUMAN; AA1R_HUMAN; AA2AR_HUMAN; AA2BR_HUMAN; AA3R_HUMAN; AACS_HUMAN; AAKB1_HUMAN; AAKB2_HUMAN; AAKG1_HUMAN; AAKG2_HUMAN; AAKG3_HUMAN; AAPK1_HUMAN; AAPK2_HUMAN; ABLM1_HUMAN; AB…	ATM; BARD1; BLM; BRCA1; BRCA2; CDK9; CREB1; CREBBP; E2F1; EP300; FANCA; FLT1; HDAC1; HDAC2; IKBKG; KDR; LIG4; LMO2; MRE11A; MSH2; PCM1; PCNA; PLK4; PSMD4; RBBP7; SIAH1; STAT5A; STAT5B; TGIF2; TP53; UBC; XRCC5; YWHAG; YWHAZ	1433B_HUMAN; 1433E_HUMAN; 1433F_HUMAN; 1433G_HUMAN; 1433S_HUMAN; 1433T_HUMAN; 1433Z_HUMAN; AAKB1_HUMAN; AAKB2_HUMAN; AAKG1_HUMAN; AAKG2_HUMAN; AAKG3_HUMAN; AAPK1_HUMAN; AAPK2_HUMAN; ACV1B_HUMAN; ACVL1_HUMAN; ACVR1_HUMAN; ADA10_HUMAN; ADA17_HUMAN; AKT1_HUMAN; AKT2_HUMAN; AKT3_HUMAN; ALK_HUMAN; AMHR2_HUMAN; APH1A_HUMAN; APH1B_HUMAN; ARAF_HUMAN; ARBK1_HUMAN; ARBK2_HUMAN; ASPP2_HUMAN; ATM_HUMAN; AVR2…	2156	2131	50
2.46135e-07	1.06505e-06	GO:0007006	b	3	mitochondrial membrane organization	APR_HUMAN; ASPP2_HUMAN; B2CL1_HUMAN; B2CL2_HUMAN; BAD_HUMAN; BAK_HUMAN; BBC3_HUMAN; BCL2_HUMAN; BID_HUMAN; BNIP3_HUMAN; CBP_HUMAN; CCNA2_HUMAN; CDK2_HUMAN; CHCH3_HUMAN; DNM1L_HUMAN; HS902_HUMAN; HS90A_HUMAN; HSP74_HUMAN; LETM1_HUMAN; MDM2_HUMAN; MFN2_HUMAN; OPA1_HUMAN; P53_HUMAN; PPIF_HUMAN; RARA_HUMAN; SAM50_HUMAN; SETD7_HUMAN; SHLB1_HUMAN; SYUA_HUMAN; TAZ_HUMAN; TIM10_HUMAN; TIM13_HUMAN; TIM50_…	CREBBP; TP53	ASPP2_HUMAN; CBP_HUMAN; CCNA2_HUMAN; CDK2_HUMAN; MDM2_HUMAN; P53_HUMAN; RARA_HUMAN; SETD7_HUMAN	39	39	7
3.89346e-07	1.66914e-06	GO:0009790	b	3	embryo development	5HT2B_HUMAN; A2A284_HUMAN; A4D1W7_HUMAN; A6NE42_HUMAN; AA1R_HUMAN; AA2AR_HUMAN; AA2BR_HUMAN; AA3R_HUMAN; AAKB1_HUMAN; AAKB2_HUMAN; AAKG1_HUMAN; AAKG2_HUMAN; AAKG3_HUMAN; AAPK1_HUMAN; AAPK2_HUMAN; AATF_HUMAN; ABI1_HUMAN; ABR_HUMAN; ACBP_HUMAN; ACD_HUMAN; ACSL4_HUMAN; ACV1B_HUMAN; ACVL1_HUMAN; ACVR1_HUMAN; ADA10_HUMAN; ADA17_HUMAN; ADA_HUMAN; ADIPO_HUMAN; ADML_HUMAN; AF9_HUMAN; AFF4_HUMAN; AGM1_HUM…	AATF; ATM; BARD1; BRCA1; CDK9; E4F1; EP300; FLT1; HDAC1; HDAC2; HUS1; IKBKG; KDR; LIG4; LMO4; MBD3; MSH2; NBN; PCM1; PIK3CA; PLK4; PSMD4; RAD1; RAD9A; RBBP8; TP53	AAKB1_HUMAN; AAKB2_HUMAN; AAKG1_HUMAN; AAKG2_HUMAN; AAKG3_HUMAN; AAPK1_HUMAN; AAPK2_HUMAN; AATF_HUMAN; ACV1B_HUMAN; ACVL1_HUMAN; ACVR1_HUMAN; ADA10_HUMAN; ADA17_HUMAN; AKT1_HUMAN; AKT2_HUMAN; AKT3_HUMAN; ALK_HUMAN; AMHR2_HUMAN; APH1A_HUMAN; APH1B_HUMAN; ARAF_HUMAN; ARBK1_HUMAN; ARBK2_HUMAN; ASPP2_HUMAN; ATM_HUMAN; AVR2A_HUMAN; AVR2B_HUMAN; BARD1_HUMAN; BMP1_HUMAN; BMPR2_HUMAN; BMR1A_HUMAN; BMR1B_…	763	753	26
3.94611e-07	1.67619e-06	GO:0001818	b	3	negative regulation of cytokine production	AAKB1_HUMAN; AAKB2_HUMAN; AAKG1_HUMAN; AAKG2_HUMAN; AAKG3_HUMAN; AAPK1_HUMAN; AAPK2_HUMAN; ACBP_HUMAN; ACHA7_HUMAN; ACV1B_HUMAN; ACVL1_HUMAN; ACVR1_HUMAN; ADA10_HUMAN; ADA17_HUMAN; ADIPO_HUMAN; AKT1_HUMAN; AKT2_HUMAN; AKT3_HUMAN; ALK_HUMAN; AMHR2_HUMAN; ANF_HUMAN; ANGT_HUMAN; APH1A_HUMAN; APH1B_HUMAN; APOA1_HUMAN; ARAF_HUMAN; ARBK1_HUMAN; ARBK2_HUMAN; AREG_HUMAN; ARRB1_HUMAN; ARRB2_HUMAN; ATF2_HU…	CDK9; FLT1; HDAC1; HDAC2; IKBKG; KDR; PIN1; PSMD4; TP53; UBC	AAKB1_HUMAN; AAKB2_HUMAN; AAKG1_HUMAN; AAKG2_HUMAN; AAKG3_HUMAN; AAPK1_HUMAN; AAPK2_HUMAN; ACV1B_HUMAN; ACVL1_HUMAN; ACVR1_HUMAN; ADA10_HUMAN; ADA17_HUMAN; AKT1_HUMAN; AKT2_HUMAN; AKT3_HUMAN; ALK_HUMAN; AMHR2_HUMAN; APH1A_HUMAN; APH1B_HUMAN; ARAF_HUMAN; ARBK1_HUMAN; ARBK2_HUMAN; AVR2A_HUMAN; AVR2B_HUMAN; BMP1_HUMAN; BMPR2_HUMAN; BMR1A_HUMAN; BMR1B_HUMAN; BRAF_HUMAN; BTK_HUMAN; CASP1_HUMAN; CASP2_…	136	135	11
5.50126e-07	2.31553e-06	GO:0072338	b	3	cellular lactam metabolic process	CNTFR_HUMAN; CSF2R_HUMAN; CSF3R_HUMAN; CXCR1_HUMAN; CXCR2_HUMAN; EPOR_HUMAN; GHR_HUMAN; I10R1_HUMAN; I10R2_HUMAN; I12R1_HUMAN; I12R2_HUMAN; I13R1_HUMAN; I13R2_HUMAN; I15RA_HUMAN; I17RA_HUMAN; IL18R_HUMAN; IL1AP_HUMAN; IL1R1_HUMAN; IL1R2_HUMAN; IL2RA_HUMAN; IL2RB_HUMAN; IL2RG_HUMAN; IL3RA_HUMAN; IL3RB_HUMAN; IL4RA_HUMAN; IL5RA_HUMAN; IL6RA_HUMAN; IL6RB_HUMAN; IL7RA_HUMAN; IL9R_HUMAN; INAR1_HUMAN; …	STAT5A; STAT5B	STA5A_HUMAN; STA5B_HUMAN; STAT1_HUMAN; STAT2_HUMAN; STAT3_HUMAN; STAT4_HUMAN; STAT6_HUMAN	7	7	4
6.85704e-07	2.85294e-06	GO:0002260	b	3	lymphocyte homeostasis	2B13_HUMAN; AAKB1_HUMAN; AAKB2_HUMAN; AAKG1_HUMAN; AAKG2_HUMAN; AAKG3_HUMAN; AAPK1_HUMAN; AAPK2_HUMAN; ACBP_HUMAN; ACV1B_HUMAN; ACVL1_HUMAN; ACVR1_HUMAN; ADA_HUMAN; AKT1_HUMAN; AKT2_HUMAN; AKT3_HUMAN; ALK_HUMAN; AMHR2_HUMAN; ANF_HUMAN; ANGT_HUMAN; APR_HUMAN; ARAF_HUMAN; ARBK1_HUMAN; ARBK2_HUMAN; AREG_HUMAN; AVR2A_HUMAN; AVR2B_HUMAN; B2L11_HUMAN; B2LA1_HUMAN; BCL10_HUMAN; BDNF_HUMAN; BMP10_HUMAN; …	CDK9; FLT1; IKBKG; KDR; PIK3CA; STAT5A; STAT5B	AAKB1_HUMAN; AAKB2_HUMAN; AAKG1_HUMAN; AAKG2_HUMAN; AAKG3_HUMAN; AAPK1_HUMAN; AAPK2_HUMAN; ACV1B_HUMAN; ACVL1_HUMAN; ACVR1_HUMAN; AKT1_HUMAN; AKT2_HUMAN; AKT3_HUMAN; ALK_HUMAN; AMHR2_HUMAN; ARAF_HUMAN; ARBK1_HUMAN; ARBK2_HUMAN; AVR2A_HUMAN; AVR2B_HUMAN; BMPR2_HUMAN; BMR1A_HUMAN; BMR1B_HUMAN; BRAF_HUMAN; BTK_HUMAN; CCNH_HUMAN; CDC7_HUMAN; CDK1_HUMAN; CDK2_HUMAN; CDK3_HUMAN; CDK4_HUMAN; CDK5_HUMAN;…	46	45	7
6.90127e-07	2.85294e-06	GO:0032606	b	3	type I interferon production	AAKB1_HUMAN; AAKB2_HUMAN; AAKG1_HUMAN; AAKG2_HUMAN; AAKG3_HUMAN; AAPK1_HUMAN; AAPK2_HUMAN; ACBP_HUMAN; ACV1B_HUMAN; ACVL1_HUMAN; ACVR1_HUMAN; AKT1_HUMAN; AKT2_HUMAN; AKT3_HUMAN; ALK_HUMAN; AMHR2_HUMAN; ANF_HUMAN; ANGT_HUMAN; ARAF_HUMAN; ARBK1_HUMAN; ARBK2_HUMAN; AREG_HUMAN; ATF2_HUMAN; ATG12_HUMAN; ATG5_HUMAN; AVR2A_HUMAN; AVR2B_HUMAN; BDNF_HUMAN; BMP10_HUMAN; BMP15_HUMAN; BMP2_HUMAN; BMP3B_HUMAN…	CDK9; FLT1; IKBKG; KDR; PIN1; UBC	AAKB1_HUMAN; AAKB2_HUMAN; AAKG1_HUMAN; AAKG2_HUMAN; AAKG3_HUMAN; AAPK1_HUMAN; AAPK2_HUMAN; ACV1B_HUMAN; ACVL1_HUMAN; ACVR1_HUMAN; AKT1_HUMAN; AKT2_HUMAN; AKT3_HUMAN; ALK_HUMAN; AMHR2_HUMAN; ARAF_HUMAN; ARBK1_HUMAN; ARBK2_HUMAN; AVR2A_HUMAN; AVR2B_HUMAN; BMPR2_HUMAN; BMR1A_HUMAN; BMR1B_HUMAN; BRAF_HUMAN; BTK_HUMAN; CCNH_HUMAN; CDC7_HUMAN; CDK1_HUMAN; CDK2_HUMAN; CDK3_HUMAN; CDK4_HUMAN; CDK5_HUMAN;…	65	65	8
7.04044e-07	2.88471e-06	GO:0051640	b	3	organelle localization	AAKB1_HUMAN; AAKB2_HUMAN; AAKG1_HUMAN; AAKG2_HUMAN; AAKG3_HUMAN; AAPK1_HUMAN; AAPK2_HUMAN; ACV1B_HUMAN; ACVL1_HUMAN; ACVR1_HUMAN; ADA10_HUMAN; ADA17_HUMAN; AKT1_HUMAN; AKT2_HUMAN; AKT3_HUMAN; ALBU_HUMAN; ALK_HUMAN; AMHR2_HUMAN; AP1M2_HUMAN; APH1A_HUMAN; APH1B_HUMAN; ARAF_HUMAN; ARBK1_HUMAN; ARBK2_HUMAN; ARF1_HUMAN; ARFG1_HUMAN; ARL6_HUMAN; ASIP_HUMAN; ASPM_HUMAN; AT2A1_HUMAN; AVR2A_HUMAN; AVR2B_H…	BRCA2; CDK9; FLT1; HDAC1; HDAC2; IKBKG; KDR; PCM1; PSMD4; RB1	AAKB1_HUMAN; AAKB2_HUMAN; AAKG1_HUMAN; AAKG2_HUMAN; AAKG3_HUMAN; AAPK1_HUMAN; AAPK2_HUMAN; ACV1B_HUMAN; ACVL1_HUMAN; ACVR1_HUMAN; ADA10_HUMAN; ADA17_HUMAN; AKT1_HUMAN; AKT2_HUMAN; AKT3_HUMAN; ALK_HUMAN; AMHR2_HUMAN; APH1A_HUMAN; APH1B_HUMAN; ARAF_HUMAN; ARBK1_HUMAN; ARBK2_HUMAN; AVR2A_HUMAN; AVR2B_HUMAN; BMP1_HUMAN; BMPR2_HUMAN; BMR1A_HUMAN; BMR1B_HUMAN; BRAF_HUMAN; BRCA2_HUMAN; BTK_HUMAN; CASP1_…	144	143	11
8.45194e-07	3.43267e-06	GO:0019058	b	3	viral infectious cycle	AAKB1_HUMAN; AAKB2_HUMAN; AAKG1_HUMAN; AAKG2_HUMAN; AAKG3_HUMAN; AAPK1_HUMAN; AAPK2_HUMAN; ABC3A_HUMAN; ABC3F_HUMAN; ABC3G_HUMAN; ACBP_HUMAN; ACE2_HUMAN; ACV1B_HUMAN; ACVL1_HUMAN; ACVR1_HUMAN; ADA10_HUMAN; ADA17_HUMAN; ADT3_HUMAN; AKT1_HUMAN; AKT2_HUMAN; AKT3_HUMAN; ALK_HUMAN; AMHR2_HUMAN; ANF_HUMAN; ANGT_HUMAN; APH1A_HUMAN; APH1B_HUMAN; ARAF_HUMAN; ARBK1_HUMAN; ARBK2_HUMAN; AREG_HUMAN; ATF2_HUMA…	CDK9; CTBP1; FLT1; HDAC1; HDAC2; IKBKG; KDR; LIG4; PSMD4; UBC; XRCC5	AAKB1_HUMAN; AAKB2_HUMAN; AAKG1_HUMAN; AAKG2_HUMAN; AAKG3_HUMAN; AAPK1_HUMAN; AAPK2_HUMAN; ACV1B_HUMAN; ACVL1_HUMAN; ACVR1_HUMAN; ADA10_HUMAN; ADA17_HUMAN; AKT1_HUMAN; AKT2_HUMAN; AKT3_HUMAN; ALK_HUMAN; AMHR2_HUMAN; APH1A_HUMAN; APH1B_HUMAN; ARAF_HUMAN; ARBK1_HUMAN; ARBK2_HUMAN; AVR2A_HUMAN; AVR2B_HUMAN; BMP1_HUMAN; BMPR2_HUMAN; BMR1A_HUMAN; BMR1B_HUMAN; BRAF_HUMAN; BTK_HUMAN; CASP1_HUMAN; CASP2_…	246	246	14
8.97498e-07	3.61341e-06	GO:0051235	b	3	maintenance of location	1433B_HUMAN; 1433E_HUMAN; 1433F_HUMAN; 1433G_HUMAN; 1433S_HUMAN; 1433T_HUMAN; 1433Z_HUMAN; 1A02_HUMAN; 2A5G_HUMAN; 5HT2A_HUMAN; 5HT2B_HUMAN; 5HT2C_HUMAN; AA1R_HUMAN; AA2AR_HUMAN; AA2BR_HUMAN; AA3R_HUMAN; AAKB1_HUMAN; AAKB2_HUMAN; AAKG1_HUMAN; AAKG2_HUMAN; AAKG3_HUMAN; AAPK1_HUMAN; AAPK2_HUMAN; ABHD5_HUMAN; ACBP_HUMAN; ACV1B_HUMAN; ACVL1_HUMAN; ACVR1_HUMAN; ADA10_HUMAN; ADA17_HUMAN; AGTR1_HUMAN; A…	BRCA2; CDK9; FLT1; IKBKG; KDR; PCM1; PSMD4; RB1; YWHAG; YWHAZ	1433B_HUMAN; 1433E_HUMAN; 1433F_HUMAN; 1433G_HUMAN; 1433S_HUMAN; 1433T_HUMAN; 1433Z_HUMAN; AAKB1_HUMAN; AAKB2_HUMAN; AAKG1_HUMAN; AAKG2_HUMAN; AAKG3_HUMAN; AAPK1_HUMAN; AAPK2_HUMAN; ACV1B_HUMAN; ACVL1_HUMAN; ACVR1_HUMAN; ADA10_HUMAN; ADA17_HUMAN; AKT1_HUMAN; AKT2_HUMAN; AKT3_HUMAN; ALK_HUMAN; AMHR2_HUMAN; APH1A_HUMAN; APH1B_HUMAN; ARAF_HUMAN; ARBK1_HUMAN; ARBK2_HUMAN; AVR2A_HUMAN; AVR2B_HUMAN; BM…	178	178	12
9.9338e-07	3.96496e-06	GO:0051313	b	3	attachment of spindle microtubules to chromosome	2A5G_HUMAN; APC_HUMAN; AXIN1_HUMAN; BRCA2_HUMAN; BUB3_HUMAN; CASC5_HUMAN; CCNA2_HUMAN; CCNB1_HUMAN; CDK2_HUMAN; CNBP1_HUMAN; CTNB1_HUMAN; E2F2_HUMAN; NDC80_HUMAN; PP2AA_HUMAN; RAD51_HUMAN; RB_HUMAN; SEH1_HUMAN; SGOL1_HUMAN; SPC25_HUMAN; ZN828_HUMAN	BRCA2; RB1	BRCA2_HUMAN; CCNA2_HUMAN; CDK2_HUMAN; E2F2_HUMAN; RAD51_HUMAN; RB_HUMAN	17	17	5
1.48583e-06	5.87983e-06	GO:0002263	b	3	cell activation involved in immune response	1433B_HUMAN; 1433E_HUMAN; 1433F_HUMAN; 1433G_HUMAN; 1433S_HUMAN; 1433T_HUMAN; 1433Z_HUMAN; AAKB1_HUMAN; AAKB2_HUMAN; AAKG1_HUMAN; AAKG2_HUMAN; AAKG3_HUMAN; AAPK1_HUMAN; AAPK2_HUMAN; ABR_HUMAN; ACBP_HUMAN; ACV1B_HUMAN; ACVL1_HUMAN; ACVR1_HUMAN; ADA10_HUMAN; ADA17_HUMAN; ADA_HUMAN; AICDA_HUMAN; AKT1_HUMAN; AKT2_HUMAN; AKT3_HUMAN; ALK_HUMAN; AMHR2_HUMAN; ANF_HUMAN; ANGT_HUMAN; ANXA3_HUMAN; APH1A_HUM…	CDK9; FLT1; IKBKG; KDR; LIG4; MSH2; MSH6; NBN; PSMD4; TP53; YWHAG; YWHAZ	1433B_HUMAN; 1433E_HUMAN; 1433F_HUMAN; 1433G_HUMAN; 1433S_HUMAN; 1433T_HUMAN; 1433Z_HUMAN; AAKB1_HUMAN; AAKB2_HUMAN; AAKG1_HUMAN; AAKG2_HUMAN; AAKG3_HUMAN; AAPK1_HUMAN; AAPK2_HUMAN; ACV1B_HUMAN; ACVL1_HUMAN; ACVR1_HUMAN; ADA10_HUMAN; ADA17_HUMAN; AKT1_HUMAN; AKT2_HUMAN; AKT3_HUMAN; ALK_HUMAN; AMHR2_HUMAN; APH1A_HUMAN; APH1B_HUMAN; ARAF_HUMAN; ARBK1_HUMAN; ARBK2_HUMAN; AVR2A_HUMAN; AVR2B_HUMAN; BM…	124	124	10
1.59935e-06	6.27543e-06	GO:0046660	b	3	female sex differentiation	AA1R_HUMAN; AA2AR_HUMAN; AA2BR_HUMAN; AA3R_HUMAN; AAKB1_HUMAN; AAKB2_HUMAN; AAKG1_HUMAN; AAKG2_HUMAN; AAKG3_HUMAN; AAPK1_HUMAN; AAPK2_HUMAN; ACBG1_HUMAN; ACBP_HUMAN; ACV1B_HUMAN; ACVL1_HUMAN; ACVR1_HUMAN; ADA10_HUMAN; ADA17_HUMAN; AGRIN_HUMAN; AGTR1_HUMAN; AGTR2_HUMAN; AHR_HUMAN; AKT1_HUMAN; AKT2_HUMAN; AKT3_HUMAN; ALK_HUMAN; AMHR2_HUMAN; ANF_HUMAN; ANGI_HUMAN; ANGT_HUMAN; APH1A_HUMAN; APH1B_HUMA…	CDK9; CREBBP; EP300; FANCA; FLT1; IKBKG; KDR; PSMD4; STAT5A; STAT5B	AAKB1_HUMAN; AAKB2_HUMAN; AAKG1_HUMAN; AAKG2_HUMAN; AAKG3_HUMAN; AAPK1_HUMAN; AAPK2_HUMAN; ACV1B_HUMAN; ACVL1_HUMAN; ACVR1_HUMAN; ADA10_HUMAN; ADA17_HUMAN; AKT1_HUMAN; AKT2_HUMAN; AKT3_HUMAN; ALK_HUMAN; AMHR2_HUMAN; APH1A_HUMAN; APH1B_HUMAN; ARAF_HUMAN; ARBK1_HUMAN; ARBK2_HUMAN; AVR2A_HUMAN; AVR2B_HUMAN; BMP1_HUMAN; BMPR2_HUMAN; BMR1A_HUMAN; BMR1B_HUMAN; BRAF_HUMAN; BTK_HUMAN; CASP1_HUMAN; CASP2_…	128	125	10
1.70344e-06	6.62766e-06	GO:0010927	b	3	cellular component assembly involved in morphogenesis	A6NKB1_HUMAN; AAKB1_HUMAN; AAKB2_HUMAN; AAKG1_HUMAN; AAKG2_HUMAN; AAKG3_HUMAN; AAPK1_HUMAN; AAPK2_HUMAN; ACBP_HUMAN; ACTC_HUMAN; ACTG_HUMAN; ACTS_HUMAN; ACV1B_HUMAN; ACVL1_HUMAN; ACVR1_HUMAN; AKT1_HUMAN; AKT2_HUMAN; AKT3_HUMAN; ALK_HUMAN; AMHR2_HUMAN; ANF_HUMAN; ANGT_HUMAN; ARAF_HUMAN; ARBK1_HUMAN; ARBK2_HUMAN; AREG_HUMAN; ARL6_HUMAN; AVR2A_HUMAN; AVR2B_HUMAN; B9D1_HUMAN; B9D2_HUMAN; BBIP1_HUMAN;…	CDK9; CREBBP; EP300; FLT1; IKBKG; KDR; PCM1; PCNT	AAKB1_HUMAN; AAKB2_HUMAN; AAKG1_HUMAN; AAKG2_HUMAN; AAKG3_HUMAN; AAPK1_HUMAN; AAPK2_HUMAN; ACV1B_HUMAN; ACVL1_HUMAN; ACVR1_HUMAN; AKT1_HUMAN; AKT2_HUMAN; AKT3_HUMAN; ALK_HUMAN; AMHR2_HUMAN; ARAF_HUMAN; ARBK1_HUMAN; ARBK2_HUMAN; AVR2A_HUMAN; AVR2B_HUMAN; BMPR2_HUMAN; BMR1A_HUMAN; BMR1B_HUMAN; BRAF_HUMAN; BTK_HUMAN; CBP_HUMAN; CCDC6_HUMAN; CCNH_HUMAN; CDC7_HUMAN; CDK1_HUMAN; CDK2_HUMAN; CDK3_HUMAN;…	99	98	9
1.72586e-06	6.65896e-06	GO:0044248	b	3	cellular catabolic process	1A02_HUMAN; 1B15_HUMAN; 1B27_HUMAN; 2A5A_HUMAN; 2A5B_HUMAN; 2A5D_HUMAN; 2A5E_HUMAN; 2A5G_HUMAN; 2AAA_HUMAN; 2AAB_HUMAN; 2ABB_HUMAN; 2ABG_HUMAN; 3HAO_HUMAN; 3HIDH_HUMAN; 3MG_HUMAN; 4EBP1_HUMAN; 5HT2B_HUMAN; 5NT1A_HUMAN; 5NT1B_HUMAN; 5NT3_HUMAN; 5NTC_HUMAN; 5NTD_HUMAN; 8ODP_HUMAN; A16L1_HUMAN; A16L2_HUMAN; A2A284_HUMAN; A2MG_HUMAN; A4_HUMAN; AA1R_HUMAN; AA2AR_HUMAN; AA2BR_HUMAN; AA3R_HUMAN; AAAD_HU…	ATM; BLM; CDK9; E2F1; EP300; FLT1; HDAC1; HDAC2; IKBKG; KDR; MSH2; MSH6; PCNA; PIN1; PMS1; POLD1; PSMD4; RB1; RBBP8; RBL1; RHEB; RPA1; RPA2; SIAH1; SIAH2; TP53; UBC; UPF1; WRN; XPA; XPC	AAKB1_HUMAN; AAKB2_HUMAN; AAKG1_HUMAN; AAKG2_HUMAN; AAKG3_HUMAN; AAPK1_HUMAN; AAPK2_HUMAN; ACV1B_HUMAN; ACVL1_HUMAN; ACVR1_HUMAN; ADA10_HUMAN; ADA17_HUMAN; AKT1_HUMAN; AKT2_HUMAN; AKT3_HUMAN; ALK_HUMAN; AMHR2_HUMAN; APH1A_HUMAN; APH1B_HUMAN; ARAF_HUMAN; ARBK1_HUMAN; ARBK2_HUMAN; ATM_HUMAN; AVR2A_HUMAN; AVR2B_HUMAN; BLM_HUMAN; BMP1_HUMAN; BMPR2_HUMAN; BMR1A_HUMAN; BMR1B_HUMAN; BRAF_HUMAN; BTK_HUMA…	1577	1563	39
1.83257e-06	7.01224e-06	GO:0051310	b	3	metaphase plate congression	BRCA2_HUMAN; CCNA2_HUMAN; CCNB1_HUMAN; CDC23_HUMAN; CDCA5_HUMAN; CDK2_HUMAN; CENPE_HUMAN; CENPF_HUMAN; E2F2_HUMAN; KI18A_HUMAN; MLH1_HUMAN; PINX1_HUMAN; PSRC1_HUMAN; RAD51_HUMAN; RB_HUMAN; RRS1_HUMAN; SEH1_HUMAN; SPDLY_HUMAN; ZN828_HUMAN; ZW10_HUMAN	BRCA2; RB1	BRCA2_HUMAN; CCNA2_HUMAN; CDK2_HUMAN; E2F2_HUMAN; RAD51_HUMAN; RB_HUMAN	19	19	5
1.95852e-06	7.43273e-06	GO:0002682	b	3	regulation of immune system process	1A01_HUMAN; 1A02_HUMAN; 1A03_HUMAN; 1A11_HUMAN; 1A23_HUMAN; 1A24_HUMAN; 1A25_HUMAN; 1A26_HUMAN; 1A29_HUMAN; 1A30_HUMAN; 1A31_HUMAN; 1A32_HUMAN; 1A33_HUMAN; 1A34_HUMAN; 1A36_HUMAN; 1A43_HUMAN; 1A66_HUMAN; 1A68_HUMAN; 1A69_HUMAN; 1A74_HUMAN; 1A80_HUMAN; 1B07_HUMAN; 1B08_HUMAN; 1B13_HUMAN; 1B14_HUMAN; 1B15_HUMAN; 1B18_HUMAN; 1B27_HUMAN; 1B35_HUMAN; 1B37_HUMAN; 1B38_HUMAN; 1B39_HUMAN; 1B40_HUMAN; 1B4…	AP1B1; AP2A2; ATM; BLM; CDK9; CREB1; EP300; FLT1; H2AFX; IKBKG; KDR; LAG3; LMO2; PCNA; PIK3CA; PSMD4; RBBP7; STAT5A; STAT5B; TP53; UBC	AAKB1_HUMAN; AAKB2_HUMAN; AAKG1_HUMAN; AAKG2_HUMAN; AAKG3_HUMAN; AAPK1_HUMAN; AAPK2_HUMAN; ACV1B_HUMAN; ACVL1_HUMAN; ACVR1_HUMAN; ADA10_HUMAN; ADA17_HUMAN; AKT1_HUMAN; AKT2_HUMAN; AKT3_HUMAN; ALK_HUMAN; AMHR2_HUMAN; AP1B1_HUMAN; AP2A2_HUMAN; APH1A_HUMAN; APH1B_HUMAN; ARAF_HUMAN; ARBK1_HUMAN; ARBK2_HUMAN; ATM_HUMAN; AVR2A_HUMAN; AVR2B_HUMAN; B2MG_HUMAN; BLM_HUMAN; BMP1_HUMAN; BMPR2_HUMAN; BMR1A_HU…	1113	983	29
2.04526e-06	7.63672e-06	GO:0007062	b	3	sister chromatid cohesion	ADA10_HUMAN; ADA17_HUMAN; AGRIN_HUMAN; APC_HUMAN; APH1A_HUMAN; APH1B_HUMAN; AXIN1_HUMAN; AXIN2_HUMAN; BMP1_HUMAN; BUB1_HUMAN; CASP1_HUMAN; CASP2_HUMAN; CASP3_HUMAN; CASP4_HUMAN; CASP5_HUMAN; CASP6_HUMAN; CASP7_HUMAN; CASP8_HUMAN; CASP9_HUMAN; CASPA_HUMAN; CASPE_HUMAN; CCNA2_HUMAN; CD44_HUMAN; CDCA5_HUMAN; CDK2_HUMAN; CNBP1_HUMAN; CNDP1_HUMAN; CO1A1_HUMAN; CO1A2_HUMAN; CO2A1_HUMAN; CO3A1_HUMAN; CO…	MRE11A; PSMD4; RB1; SMC1A	ADA10_HUMAN; ADA17_HUMAN; APH1A_HUMAN; APH1B_HUMAN; BMP1_HUMAN; CASP1_HUMAN; CASP2_HUMAN; CASP3_HUMAN; CASP4_HUMAN; CASP5_HUMAN; CASP6_HUMAN; CASP7_HUMAN; CASP8_HUMAN; CASP9_HUMAN; CASPA_HUMAN; CASPE_HUMAN; CCNA2_HUMAN; CDK2_HUMAN; CNDP1_HUMAN; E2F2_HUMAN; ESPL1_HUMAN; FURIN_HUMAN; GRAB_HUMAN; KLK3_HUMAN; MRE11_HUMAN; NICA_HUMAN; PEN2_HUMAN; PRS4_HUMAN; PRS6A_HUMAN; PRS6B_HUMAN; PRS7_HUMAN; PRS8_…	34	34	6
2.04526e-06	7.63672e-06	GO:0042267	b	3	natural killer cell mediated cytotoxicity	ACBP_HUMAN; ANF_HUMAN; ANGT_HUMAN; AREG_HUMAN; ARRB2_HUMAN; BDNF_HUMAN; BMP10_HUMAN; BMP15_HUMAN; BMP2_HUMAN; BMP3B_HUMAN; BMP3_HUMAN; BMP4_HUMAN; BMP5_HUMAN; BMP6_HUMAN; BMP7_HUMAN; BMP8B_HUMAN; BTC_HUMAN; CADM1_HUMAN; CALCA_HUMAN; CALCB_HUMAN; CALC_HUMAN; CCKN_HUMAN; CD226_HUMAN; CD40L_HUMAN; CD80_HUMAN; CD86_HUMAN; CEBPG_HUMAN; CGHB_HUMAN; COLI_HUMAN; CRF_HUMAN; CRTAM_HUMAN; CSF2_HUMAN; CSF3_H…	LAG3; LYST; STAT5A; STAT5B	LAG3_HUMAN; LYST_HUMAN; STA5A_HUMAN; STA5B_HUMAN; STAT1_HUMAN; STAT2_HUMAN; STAT3_HUMAN; STAT4_HUMAN; STAT6_HUMAN	34	34	6
2.42101e-06	8.96742e-06	GO:0001553	b	3	luteinization	AA1R_HUMAN; AA2AR_HUMAN; AA2BR_HUMAN; AA3R_HUMAN; AAKB1_HUMAN; AAKB2_HUMAN; AAKG1_HUMAN; AAKG2_HUMAN; AAKG3_HUMAN; AAPK1_HUMAN; AAPK2_HUMAN; ACBP_HUMAN; ACV1B_HUMAN; ACVL1_HUMAN; ACVR1_HUMAN; AGTR1_HUMAN; AGTR2_HUMAN; AKT1_HUMAN; AKT2_HUMAN; AKT3_HUMAN; ALK_HUMAN; AMHR2_HUMAN; ANF_HUMAN; ANGT_HUMAN; ARAF_HUMAN; ARBK1_HUMAN; ARBK2_HUMAN; AREG_HUMAN; AVR2A_HUMAN; AVR2B_HUMAN; BDNF_HUMAN; BMP10_HUMA…	CDK9; FLT1; IKBKG; KDR; STAT5A; STAT5B	AAKB1_HUMAN; AAKB2_HUMAN; AAKG1_HUMAN; AAKG2_HUMAN; AAKG3_HUMAN; AAPK1_HUMAN; AAPK2_HUMAN; ACV1B_HUMAN; ACVL1_HUMAN; ACVR1_HUMAN; AKT1_HUMAN; AKT2_HUMAN; AKT3_HUMAN; ALK_HUMAN; AMHR2_HUMAN; ARAF_HUMAN; ARBK1_HUMAN; ARBK2_HUMAN; AVR2A_HUMAN; AVR2B_HUMAN; BMPR2_HUMAN; BMR1A_HUMAN; BMR1B_HUMAN; BRAF_HUMAN; BTK_HUMAN; CCNH_HUMAN; CDC7_HUMAN; CDK1_HUMAN; CDK2_HUMAN; CDK3_HUMAN; CDK4_HUMAN; CDK5_HUMAN;…	20	20	5
2.45558e-06	9.02327e-06	GO:0007091	b	3	mitotic metaphase/anaphase transition	1B15_HUMAN; AAKB1_HUMAN; AAKB2_HUMAN; AAKG1_HUMAN; AAKG2_HUMAN; AAKG3_HUMAN; AAPK1_HUMAN; AAPK2_HUMAN; ACV1B_HUMAN; ACVL1_HUMAN; ACVR1_HUMAN; ADA10_HUMAN; ADA17_HUMAN; AGRIN_HUMAN; AKT1_HUMAN; AKT2_HUMAN; AKT3_HUMAN; ALK_HUMAN; AMHR2_HUMAN; ANC2_HUMAN; APC10_HUMAN; APC11_HUMAN; APC1_HUMAN; APC4_HUMAN; APC5_HUMAN; APC7_HUMAN; APC_HUMAN; APH1A_HUMAN; APH1B_HUMAN; ARAF_HUMAN; ARBK1_HUMAN; ARBK2_HUMA…	ATM; CDK9; FLT1; IKBKG; KDR; PSMD4; RB1; SMC1A	AAKB1_HUMAN; AAKB2_HUMAN; AAKG1_HUMAN; AAKG2_HUMAN; AAKG3_HUMAN; AAPK1_HUMAN; AAPK2_HUMAN; ACV1B_HUMAN; ACVL1_HUMAN; ACVR1_HUMAN; ADA10_HUMAN; ADA17_HUMAN; AKT1_HUMAN; AKT2_HUMAN; AKT3_HUMAN; ALK_HUMAN; AMHR2_HUMAN; APH1A_HUMAN; APH1B_HUMAN; ARAF_HUMAN; ARBK1_HUMAN; ARBK2_HUMAN; ATM_HUMAN; AVR2A_HUMAN; AVR2B_HUMAN; BMP1_HUMAN; BMPR2_HUMAN; BMR1A_HUMAN; BMR1B_HUMAN; BRAF_HUMAN; BTK_HUMAN; CASP1_HU…	54	54	7
2.56258e-06	9.34233e-06	GO:0000910	b	3	cytokinesis	AAKB1_HUMAN; AAKB2_HUMAN; AAKG1_HUMAN; AAKG2_HUMAN; AAKG3_HUMAN; AAPK1_HUMAN; AAPK2_HUMAN; ACV1B_HUMAN; ACVL1_HUMAN; ACVR1_HUMAN; ADA10_HUMAN; ADA17_HUMAN; AKT1_HUMAN; AKT2_HUMAN; AKT3_HUMAN; ALK_HUMAN; AMHR2_HUMAN; ANLN_HUMAN; ANX11_HUMAN; APC_HUMAN; APH1A_HUMAN; APH1B_HUMAN; ARAF_HUMAN; ARBK1_HUMAN; ARBK2_HUMAN; ARHGB_HUMAN; ARL3_HUMAN; AURKB_HUMAN; AURKC_HUMAN; AVR2A_HUMAN; AVR2B_HUMAN; AXIN1_…	BRCA2; CALM1; CALM2; CALM3; CCP110; CDC6; CDK9; FLT1; IKBKG; KDR; PSMD4; XPC	AAKB1_HUMAN; AAKB2_HUMAN; AAKG1_HUMAN; AAKG2_HUMAN; AAKG3_HUMAN; AAPK1_HUMAN; AAPK2_HUMAN; ACV1B_HUMAN; ACVL1_HUMAN; ACVR1_HUMAN; ADA10_HUMAN; ADA17_HUMAN; AKT1_HUMAN; AKT2_HUMAN; AKT3_HUMAN; ALK_HUMAN; AMHR2_HUMAN; APH1A_HUMAN; APH1B_HUMAN; ARAF_HUMAN; ARBK1_HUMAN; ARBK2_HUMAN; AVR2A_HUMAN; AVR2B_HUMAN; BMP1_HUMAN; BMPR2_HUMAN; BMR1A_HUMAN; BMR1B_HUMAN; BRAF_HUMAN; BRCA2_HUMAN; BTK_HUMAN; CALM_H…	77	77	8
3.08875e-06	1.11726e-05	GO:0009725	b	3	response to hormone stimulus	1433B_HUMAN; 1433E_HUMAN; 1433F_HUMAN; 1433G_HUMAN; 1433S_HUMAN; 1433T_HUMAN; 1433Z_HUMAN; 1A02_HUMAN; 4EBP1_HUMAN; 4EBP2_HUMAN; 5HT1B_HUMAN; 5HT5A_HUMAN; A1AT_HUMAN; A4D1W7_HUMAN; A8K4H7_HUMAN; AA1R_HUMAN; AA2AR_HUMAN; AA2BR_HUMAN; AA3R_HUMAN; AACS_HUMAN; AAKB1_HUMAN; AAKB2_HUMAN; AAKG1_HUMAN; AAKG2_HUMAN; AAKG3_HUMAN; AAPK1_HUMAN; AAPK2_HUMAN; AATC_HUMAN; ABCA2_HUMAN; ABCC8_HUMAN; ABCG1_HUMAN; …	ABL1; BARD1; BRCA1; BRCA2; CDK9; CREBBP; EP300; FLT1; HDAC1; HDAC2; IKBKG; KDR; PCNA; PIK3CA; PRKDC; PSMD4; RHEB; SIAH1; STAT5A; STAT5B; TP53; YWHAG; YWHAZ	1433B_HUMAN; 1433E_HUMAN; 1433F_HUMAN; 1433G_HUMAN; 1433S_HUMAN; 1433T_HUMAN; 1433Z_HUMAN; AAKB1_HUMAN; AAKB2_HUMAN; AAKG1_HUMAN; AAKG2_HUMAN; AAKG3_HUMAN; AAPK1_HUMAN; AAPK2_HUMAN; ABL1_HUMAN; ACV1B_HUMAN; ACVL1_HUMAN; ACVR1_HUMAN; ADA10_HUMAN; ADA17_HUMAN; AKT1_HUMAN; AKT2_HUMAN; AKT3_HUMAN; ALK_HUMAN; AMHR2_HUMAN; APH1A_HUMAN; APH1B_HUMAN; ARAF_HUMAN; ARBK1_HUMAN; ARBK2_HUMAN; AVR2A_HUMAN; AVR…	798	788	25
3.21365e-06	1.15342e-05	GO:0033023	b	3	mast cell homeostasis	ACBP_HUMAN; ADA10_HUMAN; ADA17_HUMAN; ANF_HUMAN; ANGT_HUMAN; APH1A_HUMAN; APH1B_HUMAN; AREG_HUMAN; BDNF_HUMAN; BMP10_HUMAN; BMP15_HUMAN; BMP1_HUMAN; BMP2_HUMAN; BMP3B_HUMAN; BMP3_HUMAN; BMP4_HUMAN; BMP5_HUMAN; BMP6_HUMAN; BMP7_HUMAN; BMP8B_HUMAN; BTC_HUMAN; CALCA_HUMAN; CALCB_HUMAN; CALC_HUMAN; CASP1_HUMAN; CASP2_HUMAN; CASP3_HUMAN; CASP4_HUMAN; CASP5_HUMAN; CASP6_HUMAN; CASP7_HUMAN; CASP8_HUMAN;…	PSMD4; STAT5A; STAT5B	ADA10_HUMAN; ADA17_HUMAN; APH1A_HUMAN; APH1B_HUMAN; BMP1_HUMAN; CASP1_HUMAN; CASP2_HUMAN; CASP3_HUMAN; CASP4_HUMAN; CASP5_HUMAN; CASP6_HUMAN; CASP7_HUMAN; CASP8_HUMAN; CASP9_HUMAN; CASPA_HUMAN; CASPE_HUMAN; CNDP1_HUMAN; ESPL1_HUMAN; FURIN_HUMAN; GRAB_HUMAN; KLK3_HUMAN; NICA_HUMAN; PEN2_HUMAN; PRS4_HUMAN; PRS6A_HUMAN; PRS6B_HUMAN; PRS7_HUMAN; PRS8_HUMAN; PSA1_HUMAN; PSA2_HUMAN; PSA3_HUMAN; PSA4_HU…	10	10	4
3.43695e-06	1.22408e-05	GO:0007595	b	3	lactation	A8K4H7_HUMAN; ACBP_HUMAN; ANF_HUMAN; ANGT_HUMAN; APEL_HUMAN; APT_HUMAN; AREG_HUMAN; AT2B2_HUMAN; ATP7B_HUMAN; BCAT2_HUMAN; BDNF_HUMAN; BMP10_HUMAN; BMP15_HUMAN; BMP2_HUMAN; BMP3B_HUMAN; BMP3_HUMAN; BMP4_HUMAN; BMP5_HUMAN; BMP6_HUMAN; BMP7_HUMAN; BMP8B_HUMAN; BTC_HUMAN; CALCA_HUMAN; CALCB_HUMAN; CALC_HUMAN; CAV1_HUMAN; CCKN_HUMAN; CD40L_HUMAN; CD80_HUMAN; CD86_HUMAN; CDO1_HUMAN; CGHB_HUMAN; CNTFR_…	CREB1; FLT1; STAT5A; STAT5B	CREB1_HUMAN; STA5A_HUMAN; STA5B_HUMAN; STAT1_HUMAN; STAT2_HUMAN; STAT3_HUMAN; STAT4_HUMAN; STAT6_HUMAN; VEGFA_HUMAN; VGFR1_HUMAN	39	37	6
4.50971e-06	1.59389e-05	GO:0032623	b	3	interleukin-2 production	AAKB1_HUMAN; AAKB2_HUMAN; AAKG1_HUMAN; AAKG2_HUMAN; AAKG3_HUMAN; AAPK1_HUMAN; AAPK2_HUMAN; ACBP_HUMAN; ACV1B_HUMAN; ACVL1_HUMAN; ACVR1_HUMAN; AKT1_HUMAN; AKT2_HUMAN; AKT3_HUMAN; ALK_HUMAN; AMHR2_HUMAN; ANF_HUMAN; ANGT_HUMAN; ARAF_HUMAN; ARBK1_HUMAN; ARBK2_HUMAN; AREG_HUMAN; AVR2A_HUMAN; AVR2B_HUMAN; BDNF_HUMAN; BMP10_HUMAN; BMP15_HUMAN; BMP2_HUMAN; BMP3B_HUMAN; BMP3_HUMAN; BMP4_HUMAN; BMP5_HUMAN;…	CDK9; FLT1; HDAC1; HDAC2; IKBKG; KDR; LAG3; STAT5A; STAT5B	AAKB1_HUMAN; AAKB2_HUMAN; AAKG1_HUMAN; AAKG2_HUMAN; AAKG3_HUMAN; AAPK1_HUMAN; AAPK2_HUMAN; ACV1B_HUMAN; ACVL1_HUMAN; ACVR1_HUMAN; AKT1_HUMAN; AKT2_HUMAN; AKT3_HUMAN; ALK_HUMAN; AMHR2_HUMAN; ARAF_HUMAN; ARBK1_HUMAN; ARBK2_HUMAN; AVR2A_HUMAN; AVR2B_HUMAN; BMPR2_HUMAN; BMR1A_HUMAN; BMR1B_HUMAN; BRAF_HUMAN; BTK_HUMAN; CCNH_HUMAN; CDC7_HUMAN; CDK1_HUMAN; CDK2_HUMAN; CDK3_HUMAN; CDK4_HUMAN; CDK5_HUMAN;…	60	59	7
4.88471e-06	1.71335e-05	GO:0050778	b	3	positive regulation of immune response	1A02_HUMAN; 1B35_HUMAN; 2B11_HUMAN; 2B13_HUMAN; 2B14_HUMAN; 2B17_HUMAN; 2B18_HUMAN; 2B19_HUMAN; 2B1A_HUMAN; 2B1B_HUMAN; 2B1E_HUMAN; 2B1F_HUMAN; 2B1G_HUMAN; A2A284_HUMAN; A2AAT3_HUMAN; A2MG_HUMAN; AAKB1_HUMAN; AAKB2_HUMAN; AAKG1_HUMAN; AAKG2_HUMAN; AAKG3_HUMAN; AAPK1_HUMAN; AAPK2_HUMAN; ABCB9_HUMAN; ACBP_HUMAN; ACV1B_HUMAN; ACVL1_HUMAN; ACVR1_HUMAN; ADA10_HUMAN; ADA17_HUMAN; ADAM8_HUMAN; ADA_HUMAN…	CDK9; CREB1; FLT1; IKBKG; KDR; LAG3; PIK3CA; PSMD4; STAT5A; STAT5B; UBC	AAKB1_HUMAN; AAKB2_HUMAN; AAKG1_HUMAN; AAKG2_HUMAN; AAKG3_HUMAN; AAPK1_HUMAN; AAPK2_HUMAN; ACV1B_HUMAN; ACVL1_HUMAN; ACVR1_HUMAN; ADA10_HUMAN; ADA17_HUMAN; AKT1_HUMAN; AKT2_HUMAN; AKT3_HUMAN; ALK_HUMAN; AMHR2_HUMAN; APH1A_HUMAN; APH1B_HUMAN; ARAF_HUMAN; ARBK1_HUMAN; ARBK2_HUMAN; AVR2A_HUMAN; AVR2B_HUMAN; BMP1_HUMAN; BMPR2_HUMAN; BMR1A_HUMAN; BMR1B_HUMAN; BRAF_HUMAN; BTK_HUMAN; CASP1_HUMAN; CASP2_…	534	413	17
5.11117e-06	1.76602e-05	GO:0051983	b	3	regulation of chromosome segregation	ADA10_HUMAN; ADA17_HUMAN; APC_HUMAN; APH1A_HUMAN; APH1B_HUMAN; AXIN1_HUMAN; AXIN2_HUMAN; BMP1_HUMAN; BUB1_HUMAN; CASP1_HUMAN; CASP2_HUMAN; CASP3_HUMAN; CASP4_HUMAN; CASP5_HUMAN; CASP6_HUMAN; CASP7_HUMAN; CASP8_HUMAN; CASP9_HUMAN; CASPA_HUMAN; CASPE_HUMAN; CCNA2_HUMAN; CCNB1_HUMAN; CDC6_HUMAN; CDCA5_HUMAN; CDK2_HUMAN; CNBP1_HUMAN; CNDP1_HUMAN; CTCF_HUMAN; CTNA2_HUMAN; CTNB1_HUMAN; E2F2_HUMAN; ESPL…	CDC6; PSMD4; RB1	ADA10_HUMAN; ADA17_HUMAN; APH1A_HUMAN; APH1B_HUMAN; BMP1_HUMAN; CASP1_HUMAN; CASP2_HUMAN; CASP3_HUMAN; CASP4_HUMAN; CASP5_HUMAN; CASP6_HUMAN; CASP7_HUMAN; CASP8_HUMAN; CASP9_HUMAN; CASPA_HUMAN; CASPE_HUMAN; CCNA2_HUMAN; CDC6_HUMAN; CDK2_HUMAN; CNDP1_HUMAN; E2F2_HUMAN; ESPL1_HUMAN; FURIN_HUMAN; GRAB_HUMAN; KLK3_HUMAN; NICA_HUMAN; PEN2_HUMAN; PRS4_HUMAN; PRS6A_HUMAN; PRS6B_HUMAN; PRS7_HUMAN; PRS8_H…	23	23	5
5.11117e-06	1.76602e-05	GO:0051303	b	3	establishment of chromosome localization	BIRC5_HUMAN; BRCA2_HUMAN; CCNA2_HUMAN; CCNB1_HUMAN; CDC23_HUMAN; CDCA5_HUMAN; CDK2_HUMAN; CENPE_HUMAN; CENPF_HUMAN; DLGP5_HUMAN; E2F2_HUMAN; FMN2_HUMAN; KI18A_HUMAN; MLH1_HUMAN; NDE1_HUMAN; PINX1_HUMAN; PSRC1_HUMAN; RAD51_HUMAN; RB_HUMAN; RRS1_HUMAN; SEH1_HUMAN; SPDLY_HUMAN; ZN828_HUMAN; ZW10_HUMAN	BRCA2; RB1	BRCA2_HUMAN; CCNA2_HUMAN; CDK2_HUMAN; E2F2_HUMAN; RAD51_HUMAN; RB_HUMAN	23	23	5
5.1549e-06	1.76794e-05	GO:0048534	b	3	hemopoietic or lymphoid organ development	1A02_HUMAN; 1B27_HUMAN; 2B13_HUMAN; A4D1W7_HUMAN; AA1R_HUMAN; AA2AR_HUMAN; AA2BR_HUMAN; AA3R_HUMAN; AAKB1_HUMAN; AAKB2_HUMAN; AAKG1_HUMAN; AAKG2_HUMAN; AAKG3_HUMAN; AAPK1_HUMAN; AAPK2_HUMAN; ACBP_HUMAN; ACE_HUMAN; ACINU_HUMAN; ACK1_HUMAN; ACV1B_HUMAN; ACVL1_HUMAN; ACVR1_HUMAN; ADA10_HUMAN; ADA17_HUMAN; ADAM8_HUMAN; ADA_HUMAN; ADDB_HUMAN; ADIPO_HUMAN; ADSV_HUMAN; AF9_HUMAN; AFF4_HUMAN; AGM1_HUMAN;…	ATM; BLM; CDK9; EP300; FLT1; HDAC1; HDAC2; IKBKG; KDR; LIG4; LMO2; MSH2; PSMD4; RBBP7; STAT5A; STAT5B; TP53; XRCC5	AAKB1_HUMAN; AAKB2_HUMAN; AAKG1_HUMAN; AAKG2_HUMAN; AAKG3_HUMAN; AAPK1_HUMAN; AAPK2_HUMAN; ACV1B_HUMAN; ACVL1_HUMAN; ACVR1_HUMAN; ADA10_HUMAN; ADA17_HUMAN; AKT1_HUMAN; AKT2_HUMAN; AKT3_HUMAN; ALK_HUMAN; AMHR2_HUMAN; APH1A_HUMAN; APH1B_HUMAN; ARAF_HUMAN; ARBK1_HUMAN; ARBK2_HUMAN; ATM_HUMAN; AVR2A_HUMAN; AVR2B_HUMAN; BLM_HUMAN; BMP1_HUMAN; BMPR2_HUMAN; BMR1A_HUMAN; BMR1B_HUMAN; BRAF_HUMAN; BTK_HUMA…	514	507	19
5.73068e-06	1.93672e-05	GO:0002349	b	3	histamine production involved in inflammatory response	1433B_HUMAN; 1433E_HUMAN; 1433F_HUMAN; 1433G_HUMAN; 1433S_HUMAN; 1433T_HUMAN; 1433Z_HUMAN; H31_HUMAN; LYN_HUMAN	YWHAG; YWHAZ	1433B_HUMAN; 1433E_HUMAN; 1433F_HUMAN; 1433G_HUMAN; 1433S_HUMAN; 1433T_HUMAN; 1433Z_HUMAN; H31_HUMAN	4	4	3
5.73068e-06	1.93672e-05	GO:0031134	b	3	sister chromatid biorientation	CCNA2_HUMAN; CDK2_HUMAN; E2F2_HUMAN; RB_HUMAN; ZN828_HUMAN	RB1	CCNA2_HUMAN; CDK2_HUMAN; E2F2_HUMAN; RB_HUMAN	4	4	3
1.15707e-05	3.88205e-05	GO:0007584	b	3	response to nutrient	AA1R_HUMAN; AA2AR_HUMAN; AA2BR_HUMAN; AA3R_HUMAN; AACS_HUMAN; AAKB1_HUMAN; AAKB2_HUMAN; AAKG1_HUMAN; AAKG2_HUMAN; AAKG3_HUMAN; AAPK1_HUMAN; AAPK2_HUMAN; ABCG5_HUMAN; ABL2_HUMAN; ACBP_HUMAN; ACER2_HUMAN; ACSL3_HUMAN; ACSL4_HUMAN; ACSL5_HUMAN; ACV1B_HUMAN; ACVL1_HUMAN; ACVR1_HUMAN; ADIPO_HUMAN; ADNP2_HUMAN; AGRIN_HUMAN; AGTR1_HUMAN; AGTR2_HUMAN; AKT1_HUMAN; AKT2_HUMAN; AKT3_HUMAN; AL1A2_HUMAN; AL3A…	BARD1; BRCA1; BRCA2; CDK9; CREBBP; EP300; FLT1; IKBKG; KDR; PCM1; TP53	AAKB1_HUMAN; AAKB2_HUMAN; AAKG1_HUMAN; AAKG2_HUMAN; AAKG3_HUMAN; AAPK1_HUMAN; AAPK2_HUMAN; ACV1B_HUMAN; ACVL1_HUMAN; ACVR1_HUMAN; AKT1_HUMAN; AKT2_HUMAN; AKT3_HUMAN; ALK_HUMAN; AMHR2_HUMAN; ARAF_HUMAN; ARBK1_HUMAN; ARBK2_HUMAN; AVR2A_HUMAN; AVR2B_HUMAN; BARD1_HUMAN; BMPR2_HUMAN; BMR1A_HUMAN; BMR1B_HUMAN; BRAF_HUMAN; BRCA1_HUMAN; BRCA2_HUMAN; BTK_HUMAN; CBP_HUMAN; CCDC6_HUMAN; CCNH_HUMAN; CDC7_HUM…	268	267	13
1.18192e-05	3.93691e-05	GO:0040018	b	3	positive regulation of multicellular organism growth	AA1R_HUMAN; AA2AR_HUMAN; AA2BR_HUMAN; AA3R_HUMAN; ACBP_HUMAN; AGTR1_HUMAN; AGTR2_HUMAN; ANF_HUMAN; ANGT_HUMAN; AREG_HUMAN; BDNF_HUMAN; BMP10_HUMAN; BMP15_HUMAN; BMP2_HUMAN; BMP3B_HUMAN; BMP3_HUMAN; BMP4_HUMAN; BMP5_HUMAN; BMP6_HUMAN; BMP7_HUMAN; BMP8B_HUMAN; BTC_HUMAN; CALCA_HUMAN; CALCB_HUMAN; CALC_HUMAN; CCKN_HUMAN; CD40L_HUMAN; CD80_HUMAN; CD86_HUMAN; CELF1_HUMAN; CGHB_HUMAN; CHD7_HUMAN; CNTFR…	CREB1; STAT5A; STAT5B	CREB1_HUMAN; STA5A_HUMAN; STA5B_HUMAN; STAT1_HUMAN; STAT2_HUMAN; STAT3_HUMAN; STAT4_HUMAN; STAT6_HUMAN	27	27	5
1.47823e-05	4.88873e-05	GO:0033205	b	3	cell cycle cytokinesis	AAKB1_HUMAN; AAKB2_HUMAN; AAKG1_HUMAN; AAKG2_HUMAN; AAKG3_HUMAN; AAPK1_HUMAN; AAPK2_HUMAN; ACV1B_HUMAN; ACVL1_HUMAN; ACVR1_HUMAN; AKT1_HUMAN; AKT2_HUMAN; AKT3_HUMAN; ALK_HUMAN; AMHR2_HUMAN; APC_HUMAN; ARAF_HUMAN; ARBK1_HUMAN; ARBK2_HUMAN; AVR2A_HUMAN; AVR2B_HUMAN; AXIN1_HUMAN; BBS4_HUMAN; BMPR2_HUMAN; BMR1A_HUMAN; BMR1B_HUMAN; BRAF_HUMAN; BRCA2_HUMAN; BTK_HUMAN; CCNH_HUMAN; CDC6_HUMAN; CDC7_HUMAN…	BRCA2; CDC6; CDK9; FLT1; IKBKG; KDR	AAKB1_HUMAN; AAKB2_HUMAN; AAKG1_HUMAN; AAKG2_HUMAN; AAKG3_HUMAN; AAPK1_HUMAN; AAPK2_HUMAN; ACV1B_HUMAN; ACVL1_HUMAN; ACVR1_HUMAN; AKT1_HUMAN; AKT2_HUMAN; AKT3_HUMAN; ALK_HUMAN; AMHR2_HUMAN; ARAF_HUMAN; ARBK1_HUMAN; ARBK2_HUMAN; AVR2A_HUMAN; AVR2B_HUMAN; BMPR2_HUMAN; BMR1A_HUMAN; BMR1B_HUMAN; BRAF_HUMAN; BRCA2_HUMAN; BTK_HUMAN; CCNH_HUMAN; CDC6_HUMAN; CDC7_HUMAN; CDK1_HUMAN; CDK2_HUMAN; CDK3_HUMAN…	14	14	4
1.65882e-05	5.44706e-05	GO:0009611	b	3	response to wounding	1433B_HUMAN; 1433E_HUMAN; 1433F_HUMAN; 1433G_HUMAN; 1433S_HUMAN; 1433T_HUMAN; 1433Z_HUMAN; 4F2_HUMAN; 5NTD_HUMAN; A1AG1_HUMAN; A1AG2_HUMAN; A1AT_HUMAN; A2AP_HUMAN; A2MG_HUMAN; A4_HUMAN; A6NKB1_HUMAN; AA1R_HUMAN; AA2AR_HUMAN; AA2BR_HUMAN; AA3R_HUMAN; AAA1_HUMAN; AACT_HUMAN; AAKB1_HUMAN; AAKB2_HUMAN; AAKG1_HUMAN; AAKG2_HUMAN; AAKG3_HUMAN; AAPK1_HUMAN; AAPK2_HUMAN; AB1IP_HUMAN; ABCF1_HUMAN; ABHD2_HU…	ABL1; CALM1; CALM2; CALM3; CDK9; CREBBP; E2F1; EP300; FLT1; HDAC1; HDAC2; IKBKG; KDR; PIK3CA; PSMD4; RB1; RBL1; STAT5A; STAT5B; TP53; YWHAG; YWHAZ	1433B_HUMAN; 1433E_HUMAN; 1433F_HUMAN; 1433G_HUMAN; 1433S_HUMAN; 1433T_HUMAN; 1433Z_HUMAN; AAKB1_HUMAN; AAKB2_HUMAN; AAKG1_HUMAN; AAKG2_HUMAN; AAKG3_HUMAN; AAPK1_HUMAN; AAPK2_HUMAN; ABL1_HUMAN; ACV1B_HUMAN; ACVL1_HUMAN; ACVR1_HUMAN; ADA10_HUMAN; ADA17_HUMAN; AKT1_HUMAN; AKT2_HUMAN; AKT3_HUMAN; ALK_HUMAN; AMHR2_HUMAN; APH1A_HUMAN; APH1B_HUMAN; ARAF_HUMAN; ARBK1_HUMAN; ARBK2_HUMAN; ASPP2_HUMAN; AVR…	1161	1157	30
1.68676e-05	5.49977e-05	GO:0071216	b	3	cellular response to biotic stimulus	AA1R_HUMAN; AA2AR_HUMAN; AA2BR_HUMAN; AA3R_HUMAN; AAKB1_HUMAN; AAKB2_HUMAN; AAKG1_HUMAN; AAKG2_HUMAN; AAKG3_HUMAN; AAPK1_HUMAN; AAPK2_HUMAN; ACBP_HUMAN; ACV1B_HUMAN; ACVL1_HUMAN; ACVR1_HUMAN; AGTR1_HUMAN; AGTR2_HUMAN; AKT1_HUMAN; AKT2_HUMAN; AKT3_HUMAN; ALK_HUMAN; AMHR2_HUMAN; ANF_HUMAN; ANGT_HUMAN; ARAF_HUMAN; ARBK1_HUMAN; ARBK2_HUMAN; AREG_HUMAN; ARGI1_HUMAN; ARGI2_HUMAN; ASPP2_HUMAN; ASSY_HUMA…	CDK9; CREBBP; FLT1; IKBKG; KDR; TP53	AAKB1_HUMAN; AAKB2_HUMAN; AAKG1_HUMAN; AAKG2_HUMAN; AAKG3_HUMAN; AAPK1_HUMAN; AAPK2_HUMAN; ACV1B_HUMAN; ACVL1_HUMAN; ACVR1_HUMAN; AKT1_HUMAN; AKT2_HUMAN; AKT3_HUMAN; ALK_HUMAN; AMHR2_HUMAN; ARAF_HUMAN; ARBK1_HUMAN; ARBK2_HUMAN; ASPP2_HUMAN; AVR2A_HUMAN; AVR2B_HUMAN; BMPR2_HUMAN; BMR1A_HUMAN; BMR1B_HUMAN; BRAF_HUMAN; BTK_HUMAN; CBP_HUMAN; CCNA2_HUMAN; CCNH_HUMAN; CDC7_HUMAN; CDK1_HUMAN; CDK2_HUMAN…	100	99	8
1.71394e-05	5.53113e-05	GO:0051098	b	3	regulation of binding	41_HUMAN; AAKB1_HUMAN; AAKB2_HUMAN; AAKG1_HUMAN; AAKG2_HUMAN; AAKG3_HUMAN; AAPK1_HUMAN; AAPK2_HUMAN; ACBP_HUMAN; ACD_HUMAN; ACV1B_HUMAN; ACVL1_HUMAN; ACVR1_HUMAN; ADA10_HUMAN; ADA17_HUMAN; ADDA_HUMAN; ADDB_HUMAN; ADIPO_HUMAN; ADNP_HUMAN; ADRB2_HUMAN; ADRB3_HUMAN; AES_HUMAN; AKT1_HUMAN; AKT2_HUMAN; AKT3_HUMAN; AKTIP_HUMAN; ALK_HUMAN; ALX1_HUMAN; AMHR2_HUMAN; AMRP_HUMAN; ANF_HUMAN; ANGT_HUMAN; ANM7…	BLM; CDK9; CREBBP; EP300; EPB41; FLT1; HDAC1; HDAC2; IKBKG; KDR; PSMD4; TP53	41_HUMAN; AAKB1_HUMAN; AAKB2_HUMAN; AAKG1_HUMAN; AAKG2_HUMAN; AAKG3_HUMAN; AAPK1_HUMAN; AAPK2_HUMAN; ACV1B_HUMAN; ACVL1_HUMAN; ACVR1_HUMAN; ADA10_HUMAN; ADA17_HUMAN; AKT1_HUMAN; AKT2_HUMAN; AKT3_HUMAN; ALK_HUMAN; AMHR2_HUMAN; APH1A_HUMAN; APH1B_HUMAN; ARAF_HUMAN; ARBK1_HUMAN; ARBK2_HUMAN; AVR2A_HUMAN; AVR2B_HUMAN; BLM_HUMAN; BMP1_HUMAN; BMPR2_HUMAN; BMR1A_HUMAN; BMR1B_HUMAN; BRAF_HUMAN; BTK_HUMAN…	165	163	10
1.72026e-05	5.53113e-05	GO:0044259	b	3	multicellular organismal macromolecule metabolic process	AA1R_HUMAN; AA2AR_HUMAN; AA2BR_HUMAN; AA3R_HUMAN; ACACA_HUMAN; ACBP_HUMAN; ACE2_HUMAN; ACE_HUMAN; ADA10_HUMAN; ADA15_HUMAN; ADA17_HUMAN; AGRIN_HUMAN; AGTR1_HUMAN; AGTR2_HUMAN; AMELX_HUMAN; ANF_HUMAN; ANGT_HUMAN; ANT3_HUMAN; APH1A_HUMAN; APH1B_HUMAN; AREG_HUMAN; ARGI1_HUMAN; ARNT_HUMAN; ATS14_HUMAN; ATS2_HUMAN; B2ZZ90_HUMAN; BDNF_HUMAN; BMP10_HUMAN; BMP15_HUMAN; BMP1_HUMAN; BMP2_HUMAN; BMP3B_HUMAN…	CREBBP; EP300; HDAC1; HDAC2; PSMD4	ADA10_HUMAN; ADA17_HUMAN; APH1A_HUMAN; APH1B_HUMAN; BMP1_HUMAN; CASP1_HUMAN; CASP2_HUMAN; CASP3_HUMAN; CASP4_HUMAN; CASP5_HUMAN; CASP6_HUMAN; CASP7_HUMAN; CASP8_HUMAN; CASP9_HUMAN; CASPA_HUMAN; CASPE_HUMAN; CBP_HUMAN; CNDP1_HUMAN; EP300_HUMAN; ESPL1_HUMAN; FURIN_HUMAN; GRAB_HUMAN; HDAC1_HUMAN; HDAC2_HUMAN; HDAC3_HUMAN; HDAC4_HUMAN; HDAC5_HUMAN; HDAC6_HUMAN; HDAC7_HUMAN; HDAC8_HUMAN; HDAC9_HUMAN; …	73	72	7
1.99791e-05	6.37955e-05	GO:0045136	b	3	development of secondary sexual characteristics	ACBP_HUMAN; ANF_HUMAN; ANGT_HUMAN; AREG_HUMAN; B4GT1_HUMAN; BDNF_HUMAN; BMP10_HUMAN; BMP15_HUMAN; BMP2_HUMAN; BMP3B_HUMAN; BMP3_HUMAN; BMP4_HUMAN; BMP5_HUMAN; BMP6_HUMAN; BMP7_HUMAN; BMP8B_HUMAN; BTC_HUMAN; CALCA_HUMAN; CALCB_HUMAN; CALC_HUMAN; CATA_HUMAN; CCKN_HUMAN; CD40L_HUMAN; CD80_HUMAN; CD86_HUMAN; CGHB_HUMAN; COLI_HUMAN; CRF_HUMAN; CSF2_HUMAN; CSF3_HUMAN; CSH_HUMAN; DHH_HUMAN; DLL1_HUMAN; …	STAT5A; STAT5B	STA5A_HUMAN; STA5B_HUMAN; STAT1_HUMAN; STAT2_HUMAN; STAT3_HUMAN; STAT4_HUMAN; STAT6_HUMAN	15	15	4
2.22694e-05	7.06216e-05	GO:0002218	b	3	activation of innate immune response	AAKB1_HUMAN; AAKB2_HUMAN; AAKG1_HUMAN; AAKG2_HUMAN; AAKG3_HUMAN; AAPK1_HUMAN; AAPK2_HUMAN; ACBP_HUMAN; ACV1B_HUMAN; ACVL1_HUMAN; ACVR1_HUMAN; ADAM8_HUMAN; AKT1_HUMAN; AKT2_HUMAN; AKT3_HUMAN; ALK_HUMAN; AMHR2_HUMAN; ANF_HUMAN; ANGT_HUMAN; ARAF_HUMAN; ARBK1_HUMAN; ARBK2_HUMAN; AREG_HUMAN; ARRB2_HUMAN; ATF1_HUMAN; ATF2_HUMAN; AVR2A_HUMAN; AVR2B_HUMAN; BCL10_HUMAN; BDNF_HUMAN; BMP10_HUMAN; BMP15_HUMA…	CDK9; CREB1; FLT1; IKBKG; KDR; UBC	AAKB1_HUMAN; AAKB2_HUMAN; AAKG1_HUMAN; AAKG2_HUMAN; AAKG3_HUMAN; AAPK1_HUMAN; AAPK2_HUMAN; ACV1B_HUMAN; ACVL1_HUMAN; ACVR1_HUMAN; AKT1_HUMAN; AKT2_HUMAN; AKT3_HUMAN; ALK_HUMAN; AMHR2_HUMAN; ARAF_HUMAN; ARBK1_HUMAN; ARBK2_HUMAN; AVR2A_HUMAN; AVR2B_HUMAN; BMPR2_HUMAN; BMR1A_HUMAN; BMR1B_HUMAN; BRAF_HUMAN; BTK_HUMAN; CCNH_HUMAN; CDC7_HUMAN; CDK1_HUMAN; CDK2_HUMAN; CDK3_HUMAN; CDK4_HUMAN; CDK5_HUMAN;…	134	134	9
2.81572e-05	8.75521e-05	GO:0001912	b	3	positive regulation of leukocyte mediated cytotoxicity	ABCB9_HUMAN; ACBP_HUMAN; ANF_HUMAN; ANGT_HUMAN; AREG_HUMAN; BDNF_HUMAN; BMP10_HUMAN; BMP15_HUMAN; BMP2_HUMAN; BMP3B_HUMAN; BMP3_HUMAN; BMP4_HUMAN; BMP5_HUMAN; BMP6_HUMAN; BMP7_HUMAN; BMP8B_HUMAN; BTC_HUMAN; CADM1_HUMAN; CALCA_HUMAN; CALCB_HUMAN; CALC_HUMAN; CCKN_HUMAN; CD226_HUMAN; CD40L_HUMAN; CD80_HUMAN; CD86_HUMAN; CGHB_HUMAN; CNTFR_HUMAN; COLI_HUMAN; CRF_HUMAN; CRTAM_HUMAN; CSF2R_HUMAN; CSF2_…	LAG3; STAT5A; STAT5B	LAG3_HUMAN; STA5A_HUMAN; STA5B_HUMAN; STAT1_HUMAN; STAT2_HUMAN; STAT3_HUMAN; STAT4_HUMAN; STAT6_HUMAN	32	32	5
2.81755e-05	8.75521e-05	GO:0070662	b	3	mast cell proliferation	ACBP_HUMAN; ANF_HUMAN; ANGT_HUMAN; AREG_HUMAN; BDNF_HUMAN; BMP10_HUMAN; BMP15_HUMAN; BMP2_HUMAN; BMP3B_HUMAN; BMP3_HUMAN; BMP4_HUMAN; BMP5_HUMAN; BMP6_HUMAN; BMP7_HUMAN; BMP8B_HUMAN; BTC_HUMAN; CALCA_HUMAN; CALCB_HUMAN; CALC_HUMAN; CCKN_HUMAN; CD40L_HUMAN; CD80_HUMAN; CD86_HUMAN; CGHB_HUMAN; COLI_HUMAN; CRF_HUMAN; CSF2_HUMAN; CSF3_HUMAN; CSH_HUMAN; DHH_HUMAN; DLL1_HUMAN; DLL3_HUMAN; DLL4_HUMAN; E…	STAT5A; STAT5B	STA5A_HUMAN; STA5B_HUMAN; STAT1_HUMAN; STAT2_HUMAN; STAT3_HUMAN; STAT4_HUMAN; STAT6_HUMAN	6	6	3
2.81755e-05	8.75521e-05	GO:0034086	b	3	maintenance of sister chromatid cohesion	CCNA2_HUMAN; CDK2_HUMAN; DCC1_HUMAN; E2F2_HUMAN; NIPBL_HUMAN; RB_HUMAN; SCC4_HUMAN	RB1	CCNA2_HUMAN; CDK2_HUMAN; E2F2_HUMAN; RB_HUMAN	6	6	3
3.83959e-05	0.000118515	GO:0007276	b	3	gamete generation	1A02_HUMAN; A4D1W7_HUMAN; AA1R_HUMAN; AA2AR_HUMAN; AA2BR_HUMAN; AA3R_HUMAN; AAKB1_HUMAN; AAKB2_HUMAN; AAKG1_HUMAN; AAKG2_HUMAN; AAKG3_HUMAN; AAPK1_HUMAN; AAPK2_HUMAN; ACBG2_HUMAN; ACBP_HUMAN; ACOX1_HUMAN; ACV1B_HUMAN; ACVL1_HUMAN; ACVR1_HUMAN; ADA28_HUMAN; ADA29_HUMAN; ADCY1_HUMAN; ADCY2_HUMAN; ADCY3_HUMAN; ADCY4_HUMAN; ADCY5_HUMAN; ADCY6_HUMAN; ADCY7_HUMAN; ADCY8_HUMAN; ADCY9_HUMAN; ADCYA_HUMAN;…	ATM; BARD1; BRCA1; BRCA2; CDK9; CHEK1; CREBBP; E2F1; EP300; FANCD2; FLT1; IKBKG; KDR; MSH2; SIAH1; TP53; XPC	AAKB1_HUMAN; AAKB2_HUMAN; AAKG1_HUMAN; AAKG2_HUMAN; AAKG3_HUMAN; AAPK1_HUMAN; AAPK2_HUMAN; ACV1B_HUMAN; ACVL1_HUMAN; ACVR1_HUMAN; AKT1_HUMAN; AKT2_HUMAN; AKT3_HUMAN; ALK_HUMAN; AMHR2_HUMAN; ARAF_HUMAN; ARBK1_HUMAN; ARBK2_HUMAN; ATM_HUMAN; AVR2A_HUMAN; AVR2B_HUMAN; BARD1_HUMAN; BMPR2_HUMAN; BMR1A_HUMAN; BMR1B_HUMAN; BRAF_HUMAN; BRCA1_HUMAN; BRCA2_HUMAN; BTK_HUMAN; CBP_HUMAN; CCNA2_HUMAN; CCNH_HUMA…	439	436	16
4.03628e-05	0.000123761	GO:0051302	b	3	regulation of cell division	5HT2B_HUMAN; AAKB1_HUMAN; AAKB2_HUMAN; AAKG1_HUMAN; AAKG2_HUMAN; AAKG3_HUMAN; AAPK1_HUMAN; AAPK2_HUMAN; ACBP_HUMAN; ACV1B_HUMAN; ACVL1_HUMAN; ACVR1_HUMAN; AKT1_HUMAN; AKT2_HUMAN; AKT3_HUMAN; ALK_HUMAN; AMHR2_HUMAN; ANF_HUMAN; ANGT_HUMAN; APC_HUMAN; ARAF_HUMAN; ARBK1_HUMAN; ARBK2_HUMAN; AREG_HUMAN; ASPM_HUMAN; AVR2A_HUMAN; AVR2B_HUMAN; AXIN1_HUMAN; BBS4_HUMAN; BDNF_HUMAN; BLM_HUMAN; BMP10_HUMAN; B…	BLM; CALM1; CALM2; CALM3; CCP110; CDC6; CDK9; FLT1; IKBKG; KDR; XPC	AAKB1_HUMAN; AAKB2_HUMAN; AAKG1_HUMAN; AAKG2_HUMAN; AAKG3_HUMAN; AAPK1_HUMAN; AAPK2_HUMAN; ACV1B_HUMAN; ACVL1_HUMAN; ACVR1_HUMAN; AKT1_HUMAN; AKT2_HUMAN; AKT3_HUMAN; ALK_HUMAN; AMHR2_HUMAN; ARAF_HUMAN; ARBK1_HUMAN; ARBK2_HUMAN; AVR2A_HUMAN; AVR2B_HUMAN; BLM_HUMAN; BMPR2_HUMAN; BMR1A_HUMAN; BMR1B_HUMAN; BRAF_HUMAN; BTK_HUMAN; CALM_HUMAN; CCNH_HUMAN; CDC6_HUMAN; CDC7_HUMAN; CDK1_HUMAN; CDK2_HUMAN; …	83	82	7
4.13409e-05	0.000125926	GO:0022602	b	3	ovulation cycle process	AA1R_HUMAN; AA2AR_HUMAN; AA2BR_HUMAN; AA3R_HUMAN; AAKB1_HUMAN; AAKB2_HUMAN; AAKG1_HUMAN; AAKG2_HUMAN; AAKG3_HUMAN; AAPK1_HUMAN; AAPK2_HUMAN; ACBP_HUMAN; ACHA7_HUMAN; ACV1B_HUMAN; ACVL1_HUMAN; ACVR1_HUMAN; ADA10_HUMAN; ADA17_HUMAN; ADNP_HUMAN; AGTR1_HUMAN; AGTR2_HUMAN; AHR_HUMAN; AKT1_HUMAN; AKT2_HUMAN; AKT3_HUMAN; ALK_HUMAN; AMHR2_HUMAN; ANF_HUMAN; ANGI_HUMAN; ANGT_HUMAN; ANXA1_HUMAN; APH1A_HUMAN…	CDK9; FLT1; IKBKG; KDR; PSMD4; STAT5A; STAT5B	AAKB1_HUMAN; AAKB2_HUMAN; AAKG1_HUMAN; AAKG2_HUMAN; AAKG3_HUMAN; AAPK1_HUMAN; AAPK2_HUMAN; ACV1B_HUMAN; ACVL1_HUMAN; ACVR1_HUMAN; ADA10_HUMAN; ADA17_HUMAN; AKT1_HUMAN; AKT2_HUMAN; AKT3_HUMAN; ALK_HUMAN; AMHR2_HUMAN; APH1A_HUMAN; APH1B_HUMAN; ARAF_HUMAN; ARBK1_HUMAN; ARBK2_HUMAN; AVR2A_HUMAN; AVR2B_HUMAN; BMP1_HUMAN; BMPR2_HUMAN; BMR1A_HUMAN; BMR1B_HUMAN; BRAF_HUMAN; BTK_HUMAN; CASP1_HUMAN; CASP2_…	115	112	8
5.3318e-05	0.000161348	GO:0051129	b	3	negative regulation of cellular component organization	1433B_HUMAN; 1433E_HUMAN; 1433F_HUMAN; 1433G_HUMAN; 1433S_HUMAN; 1433T_HUMAN; 1433Z_HUMAN; 1B15_HUMAN; 2A5A_HUMAN; 2A5B_HUMAN; 2A5D_HUMAN; 2A5E_HUMAN; 2A5G_HUMAN; 2AAA_HUMAN; 2AAB_HUMAN; 2ABB_HUMAN; 2ABG_HUMAN; 2B1F_HUMAN; 4EBP1_HUMAN; AAKB1_HUMAN; AAKB2_HUMAN; AAKG1_HUMAN; AAKG2_HUMAN; AAKG3_HUMAN; AAPK1_HUMAN; AAPK2_HUMAN; ABEC1_HUMAN; ACBP_HUMAN; ACD_HUMAN; ACK1_HUMAN; ACV1B_HUMAN; ACVL1_HUMAN…	ARHGEF1; ATM; BARD1; BRCA1; CDK9; CTBP1; DYNC1LI1; FLT1; HDAC1; HDAC2; IKBKG; KDR; PSMD4; YWHAG; YWHAZ	1433B_HUMAN; 1433E_HUMAN; 1433F_HUMAN; 1433G_HUMAN; 1433S_HUMAN; 1433T_HUMAN; 1433Z_HUMAN; AAKB1_HUMAN; AAKB2_HUMAN; AAKG1_HUMAN; AAKG2_HUMAN; AAKG3_HUMAN; AAPK1_HUMAN; AAPK2_HUMAN; ACV1B_HUMAN; ACVL1_HUMAN; ACVR1_HUMAN; ADA10_HUMAN; ADA17_HUMAN; AKT1_HUMAN; AKT2_HUMAN; AKT3_HUMAN; ALK_HUMAN; AMHR2_HUMAN; APH1A_HUMAN; APH1B_HUMAN; ARAF_HUMAN; ARBK1_HUMAN; ARBK2_HUMAN; ARHG1_HUMAN; ATM_HUMAN; AVR2…	309	309	13
5.40577e-05	0.000162524	GO:0010646	b	3	regulation of cell communication	1433B_HUMAN; 1433E_HUMAN; 1433F_HUMAN; 1433G_HUMAN; 1433S_HUMAN; 1433T_HUMAN; 1433Z_HUMAN; 1A02_HUMAN; 2A5A_HUMAN; 2A5B_HUMAN; 2A5D_HUMAN; 2A5E_HUMAN; 2A5G_HUMAN; 2AAA_HUMAN; 2AAB_HUMAN; 2ABB_HUMAN; 2ABG_HUMAN; 2B13_HUMAN; 5HT1B_HUMAN; 5HT2A_HUMAN; 5HT2B_HUMAN; 7B2_HUMAN; A6NE42_HUMAN; A6NLH2_HUMAN; A8MVN9_HUMAN; AA1R_HUMAN; AA2AR_HUMAN; AA2BR_HUMAN; AA3R_HUMAN; AACS_HUMAN; AAKB1_HUMAN; AAKB2_HUM…	AP2A2; ATM; ATR; CDK9; CREB1; CREBBP; DISC1; EEF1E1; EP300; FLT1; HDAC1; HDAC2; IKBKG; KDR; PIN1; PLK2; PSMD4; RHEB; SIAH2; TP53; UBC; YWHAG; YWHAZ	1433B_HUMAN; 1433E_HUMAN; 1433F_HUMAN; 1433G_HUMAN; 1433S_HUMAN; 1433T_HUMAN; 1433Z_HUMAN; A6NLH2_HUMAN; AAKB1_HUMAN; AAKB2_HUMAN; AAKG1_HUMAN; AAKG2_HUMAN; AAKG3_HUMAN; AAPK1_HUMAN; AAPK2_HUMAN; ACV1B_HUMAN; ACVL1_HUMAN; ACVR1_HUMAN; ADA10_HUMAN; ADA17_HUMAN; AKT1_HUMAN; AKT2_HUMAN; AKT3_HUMAN; ALK_HUMAN; AMHR2_HUMAN; AP2A2_HUMAN; APH1A_HUMAN; APH1B_HUMAN; ARAF_HUMAN; ARBK1_HUMAN; ARBK2_HUMAN; A…	1306	1294	31
5.82125e-05	0.000173886	GO:0001910	b	3	regulation of leukocyte mediated cytotoxicity	ABCB9_HUMAN; ACBP_HUMAN; ANF_HUMAN; ANGT_HUMAN; AREG_HUMAN; ARRB2_HUMAN; BDNF_HUMAN; BMP10_HUMAN; BMP15_HUMAN; BMP2_HUMAN; BMP3B_HUMAN; BMP3_HUMAN; BMP4_HUMAN; BMP5_HUMAN; BMP6_HUMAN; BMP7_HUMAN; BMP8B_HUMAN; BTC_HUMAN; CADM1_HUMAN; CALCA_HUMAN; CALCB_HUMAN; CALC_HUMAN; CCKN_HUMAN; CD226_HUMAN; CD3Z_HUMAN; CD40L_HUMAN; CD80_HUMAN; CD86_HUMAN; CGHB_HUMAN; CNTFR_HUMAN; COLI_HUMAN; CRF_HUMAN; CRTAM_…	LAG3; STAT5A; STAT5B	LAG3_HUMAN; STA5A_HUMAN; STA5B_HUMAN; STAT1_HUMAN; STAT2_HUMAN; STAT3_HUMAN; STAT4_HUMAN; STAT6_HUMAN	38	37	5
6.21343e-05	0.000184411	GO:0009792	b	3	embryo development ending in birth or egg hatching	A2A284_HUMAN; A6NE42_HUMAN; AA1R_HUMAN; AA2AR_HUMAN; AA2BR_HUMAN; AA3R_HUMAN; AAKB1_HUMAN; AAKB2_HUMAN; AAKG1_HUMAN; AAKG2_HUMAN; AAKG3_HUMAN; AAPK1_HUMAN; AAPK2_HUMAN; ABI1_HUMAN; ACBP_HUMAN; ACSL4_HUMAN; ACV1B_HUMAN; ACVL1_HUMAN; ACVR1_HUMAN; ADA10_HUMAN; ADA17_HUMAN; ADA_HUMAN; ADML_HUMAN; AGM1_HUMAN; AGRIN_HUMAN; AGTR1_HUMAN; AGTR2_HUMAN; AKT1_HUMAN; AKT2_HUMAN; AKT3_HUMAN; AL1A2_HUMAN; ALEX_…	ATM; BARD1; BRCA1; CDK9; EP300; FLT1; IKBKG; KDR; LIG4; LMO4; MBD3; MSH2; NBN; PLK4; PSMD4; RBBP8; TP53	AAKB1_HUMAN; AAKB2_HUMAN; AAKG1_HUMAN; AAKG2_HUMAN; AAKG3_HUMAN; AAPK1_HUMAN; AAPK2_HUMAN; ACV1B_HUMAN; ACVL1_HUMAN; ACVR1_HUMAN; ADA10_HUMAN; ADA17_HUMAN; AKT1_HUMAN; AKT2_HUMAN; AKT3_HUMAN; ALK_HUMAN; AMHR2_HUMAN; APH1A_HUMAN; APH1B_HUMAN; ARAF_HUMAN; ARBK1_HUMAN; ARBK2_HUMAN; ASPP2_HUMAN; ATM_HUMAN; AVR2A_HUMAN; AVR2B_HUMAN; BARD1_HUMAN; BMP1_HUMAN; BMPR2_HUMAN; BMR1A_HUMAN; BMR1B_HUMAN; BRAF_…	462	454	16
6.26855e-05	0.000184862	GO:0045137	b	3	development of primary sexual characteristics	AA1R_HUMAN; AA2AR_HUMAN; AA2BR_HUMAN; AA3R_HUMAN; AAKB1_HUMAN; AAKB2_HUMAN; AAKG1_HUMAN; AAKG2_HUMAN; AAKG3_HUMAN; AAPK1_HUMAN; AAPK2_HUMAN; ACBG1_HUMAN; ACBP_HUMAN; ACV1B_HUMAN; ACVL1_HUMAN; ACVR1_HUMAN; ADA10_HUMAN; ADA17_HUMAN; AGRIN_HUMAN; AGTR1_HUMAN; AGTR2_HUMAN; AHR_HUMAN; AKT1_HUMAN; AKT2_HUMAN; AKT3_HUMAN; ALK_HUMAN; AMHR2_HUMAN; ANDR_HUMAN; ANF_HUMAN; ANGI_HUMAN; ANGT_HUMAN; ANKR7_HUMAN…	CDK9; CREBBP; EP300; FANCA; FLT1; IKBKG; KDR; MSH2; PSMD4; STAT5A; STAT5B	AAKB1_HUMAN; AAKB2_HUMAN; AAKG1_HUMAN; AAKG2_HUMAN; AAKG3_HUMAN; AAPK1_HUMAN; AAPK2_HUMAN; ACV1B_HUMAN; ACVL1_HUMAN; ACVR1_HUMAN; ADA10_HUMAN; ADA17_HUMAN; AKT1_HUMAN; AKT2_HUMAN; AKT3_HUMAN; ALK_HUMAN; AMHR2_HUMAN; APH1A_HUMAN; APH1B_HUMAN; ARAF_HUMAN; ARBK1_HUMAN; ARBK2_HUMAN; AVR2A_HUMAN; AVR2B_HUMAN; BMP1_HUMAN; BMPR2_HUMAN; BMR1A_HUMAN; BMR1B_HUMAN; BRAF_HUMAN; BTK_HUMAN; CASP1_HUMAN; CASP2_…	232	229	11
7.0368e-05	0.000206205	GO:0050776	b	3	regulation of immune response	1A01_HUMAN; 1A02_HUMAN; 1A03_HUMAN; 1A11_HUMAN; 1A23_HUMAN; 1A24_HUMAN; 1A25_HUMAN; 1A26_HUMAN; 1A29_HUMAN; 1A30_HUMAN; 1A31_HUMAN; 1A32_HUMAN; 1A33_HUMAN; 1A34_HUMAN; 1A36_HUMAN; 1A43_HUMAN; 1A66_HUMAN; 1A68_HUMAN; 1A69_HUMAN; 1A74_HUMAN; 1A80_HUMAN; 1B07_HUMAN; 1B08_HUMAN; 1B13_HUMAN; 1B14_HUMAN; 1B15_HUMAN; 1B18_HUMAN; 1B27_HUMAN; 1B35_HUMAN; 1B37_HUMAN; 1B38_HUMAN; 1B39_HUMAN; 1B40_HUMAN; 1B4…	CDK9; CREB1; FLT1; H2AFX; IKBKG; KDR; LAG3; PIK3CA; PSMD4; STAT5A; STAT5B; TP53; UBC	AAKB1_HUMAN; AAKB2_HUMAN; AAKG1_HUMAN; AAKG2_HUMAN; AAKG3_HUMAN; AAPK1_HUMAN; AAPK2_HUMAN; ACV1B_HUMAN; ACVL1_HUMAN; ACVR1_HUMAN; ADA10_HUMAN; ADA17_HUMAN; AKT1_HUMAN; AKT2_HUMAN; AKT3_HUMAN; ALK_HUMAN; AMHR2_HUMAN; APH1A_HUMAN; APH1B_HUMAN; ARAF_HUMAN; ARBK1_HUMAN; ARBK2_HUMAN; AVR2A_HUMAN; AVR2B_HUMAN; B2MG_HUMAN; BMP1_HUMAN; BMPR2_HUMAN; BMR1A_HUMAN; BMR1B_HUMAN; BRAF_HUMAN; BTK_HUMAN; CASP1_H…	790	666	20
7.30358e-05	0.000212677	GO:0032989	b	3	cellular component morphogenesis	1433B_HUMAN; 1433E_HUMAN; 1433F_HUMAN; 1433G_HUMAN; 1433S_HUMAN; 1433T_HUMAN; 1433Z_HUMAN; 2A5G_HUMAN; 2B1F_HUMAN; A4_HUMAN; A6NKB1_HUMAN; AA1R_HUMAN; AA2AR_HUMAN; AA2BR_HUMAN; AA3R_HUMAN; AAKB1_HUMAN; AAKB2_HUMAN; AAKG1_HUMAN; AAKG2_HUMAN; AAKG3_HUMAN; AAPK1_HUMAN; AAPK2_HUMAN; ABL1_HUMAN; ABL2_HUMAN; ABLM1_HUMAN; ABLM2_HUMAN; ABLM3_HUMAN; ACBP_HUMAN; ACES_HUMAN; ACHA3_HUMAN; ACHA4_HUMAN; ACHB2_…	ABL1; AP2A2; ARHGEF1; BARD1; BRCA1; CDK9; CREB1; CREBBP; EP300; FLT1; IKBKG; KDR; PCM1; PCNT; PSMD4; SIAH1; SIAH2; YWHAG; YWHAZ	1433B_HUMAN; 1433E_HUMAN; 1433F_HUMAN; 1433G_HUMAN; 1433S_HUMAN; 1433T_HUMAN; 1433Z_HUMAN; AAKB1_HUMAN; AAKB2_HUMAN; AAKG1_HUMAN; AAKG2_HUMAN; AAKG3_HUMAN; AAPK1_HUMAN; AAPK2_HUMAN; ABL1_HUMAN; ACV1B_HUMAN; ACVL1_HUMAN; ACVR1_HUMAN; ADA10_HUMAN; ADA17_HUMAN; AKT1_HUMAN; AKT2_HUMAN; AKT3_HUMAN; ALK_HUMAN; AMHR2_HUMAN; AP2A2_HUMAN; APH1A_HUMAN; APH1B_HUMAN; ARAF_HUMAN; ARBK1_HUMAN; ARBK2_HUMAN; ARH…	899	892	24
7.35093e-05	0.000212718	GO:0032886	b	3	regulation of microtubule-based process	AAKB1_HUMAN; AAKB2_HUMAN; AAKG1_HUMAN; AAKG2_HUMAN; AAKG3_HUMAN; AAPK1_HUMAN; AAPK2_HUMAN; ACBP_HUMAN; ACV1B_HUMAN; ACVL1_HUMAN; ACVR1_HUMAN; AKT1_HUMAN; AKT2_HUMAN; AKT3_HUMAN; ALK_HUMAN; AMHR2_HUMAN; ANF_HUMAN; ANGT_HUMAN; APC_HUMAN; AR2BP_HUMAN; ARAF_HUMAN; ARBK1_HUMAN; ARBK2_HUMAN; AREG_HUMAN; ARHG2_HUMAN; ARL2_HUMAN; AURKA_HUMAN; AVR2A_HUMAN; AVR2B_HUMAN; AXIN1_HUMAN; BARD1_HUMAN; BBS2_HUMAN…	BARD1; BRCA1; CDK9; DYNC1LI1; FLT1; HDAC1; HDAC2; IKBKG; KDR; PLK4	AAKB1_HUMAN; AAKB2_HUMAN; AAKG1_HUMAN; AAKG2_HUMAN; AAKG3_HUMAN; AAPK1_HUMAN; AAPK2_HUMAN; ACV1B_HUMAN; ACVL1_HUMAN; ACVR1_HUMAN; AKT1_HUMAN; AKT2_HUMAN; AKT3_HUMAN; ALK_HUMAN; AMHR2_HUMAN; ARAF_HUMAN; ARBK1_HUMAN; ARBK2_HUMAN; AVR2A_HUMAN; AVR2B_HUMAN; BARD1_HUMAN; BMPR2_HUMAN; BMR1A_HUMAN; BMR1B_HUMAN; BRAF_HUMAN; BRCA1_HUMAN; BTK_HUMAN; CCNH_HUMAN; CDC7_HUMAN; CDK1_HUMAN; CDK2_HUMAN; CDK3_HUMA…	90	90	7
7.7577e-05	0.000223094	GO:0061029	b	3	eyelid development in camera-type eye	A4D1W7_HUMAN; ACBP_HUMAN; ANF_HUMAN; ANGT_HUMAN; AREG_HUMAN; BDNF_HUMAN; BMP10_HUMAN; BMP15_HUMAN; BMP2_HUMAN; BMP3B_HUMAN; BMP3_HUMAN; BMP4_HUMAN; BMP5_HUMAN; BMP6_HUMAN; BMP7_HUMAN; BMP8B_HUMAN; BTC_HUMAN; CALCA_HUMAN; CALCB_HUMAN; CALC_HUMAN; CCKN_HUMAN; CD40L_HUMAN; CD80_HUMAN; CD86_HUMAN; CGHB_HUMAN; COLI_HUMAN; CRF_HUMAN; CSF2_HUMAN; CSF3_HUMAN; CSH_HUMAN; DHH_HUMAN; DLL1_HUMAN; DLL3_HUMAN;…	HDAC1; HDAC2	HDAC1_HUMAN; HDAC2_HUMAN; HDAC3_HUMAN; HDAC4_HUMAN; HDAC5_HUMAN; HDAC6_HUMAN; HDAC7_HUMAN; HDAC8_HUMAN; HDAC9_HUMAN	9	8	3
7.86973e-05	0.000224919	GO:0002757	b	3	immune response-activating signal transduction	1A02_HUMAN; 1B35_HUMAN; 2B11_HUMAN; 2B13_HUMAN; 2B14_HUMAN; 2B17_HUMAN; 2B18_HUMAN; 2B19_HUMAN; 2B1A_HUMAN; 2B1B_HUMAN; 2B1E_HUMAN; 2B1F_HUMAN; 2B1G_HUMAN; A2A284_HUMAN; A2AAT3_HUMAN; AAKB1_HUMAN; AAKB2_HUMAN; AAKG1_HUMAN; AAKG2_HUMAN; AAKG3_HUMAN; AAPK1_HUMAN; AAPK2_HUMAN; ACBP_HUMAN; ACV1B_HUMAN; ACVL1_HUMAN; ACVR1_HUMAN; ADA10_HUMAN; ADA17_HUMAN; ADAM8_HUMAN; ADA_HUMAN; AKT1_HUMAN; AKT2_HUMAN;…	CDK9; CREB1; FLT1; IKBKG; KDR; PIK3CA; PSMD4; UBC	AAKB1_HUMAN; AAKB2_HUMAN; AAKG1_HUMAN; AAKG2_HUMAN; AAKG3_HUMAN; AAPK1_HUMAN; AAPK2_HUMAN; ACV1B_HUMAN; ACVL1_HUMAN; ACVR1_HUMAN; ADA10_HUMAN; ADA17_HUMAN; AKT1_HUMAN; AKT2_HUMAN; AKT3_HUMAN; ALK_HUMAN; AMHR2_HUMAN; APH1A_HUMAN; APH1B_HUMAN; ARAF_HUMAN; ARBK1_HUMAN; ARBK2_HUMAN; AVR2A_HUMAN; AVR2B_HUMAN; BMP1_HUMAN; BMPR2_HUMAN; BMR1A_HUMAN; BMR1B_HUMAN; BRAF_HUMAN; BTK_HUMAN; CASP1_HUMAN; CASP2_…	283	277	12
8.92077e-05	0.000253394	GO:0010035	b	3	response to inorganic substance	1A01_HUMAN; 1A02_HUMAN; 1A24_HUMAN; 1B08_HUMAN; 1B15_HUMAN; 1B27_HUMAN; 1B35_HUMAN; 1B44_HUMAN; 1C03_HUMAN; 1C04_HUMAN; 1C05_HUMAN; 1C06_HUMAN; 1C07_HUMAN; 1C12_HUMAN; 3HAO_HUMAN; 5HT2B_HUMAN; A1AT_HUMAN; A2A284_HUMAN; A6NKB1_HUMAN; AA1R_HUMAN; AA2AR_HUMAN; AA2BR_HUMAN; AA3R_HUMAN; AAKB1_HUMAN; AAKB2_HUMAN; AAKG1_HUMAN; AAKG2_HUMAN; AAKG3_HUMAN; AAPK1_HUMAN; AAPK2_HUMAN; ABCB6_HUMAN; ABCC8_HUMAN;…	CALM1; CALM2; CALM3; CDK9; CREBBP; EP300; FLT1; H2AFX; HDAC1; HDAC2; IKBKG; KDR; LIG4; PCNA; PSMD4; SIAH1	AAKB1_HUMAN; AAKB2_HUMAN; AAKG1_HUMAN; AAKG2_HUMAN; AAKG3_HUMAN; AAPK1_HUMAN; AAPK2_HUMAN; ACV1B_HUMAN; ACVL1_HUMAN; ACVR1_HUMAN; ADA10_HUMAN; ADA17_HUMAN; AKT1_HUMAN; AKT2_HUMAN; AKT3_HUMAN; ALK_HUMAN; AMHR2_HUMAN; APH1A_HUMAN; APH1B_HUMAN; ARAF_HUMAN; ARBK1_HUMAN; ARBK2_HUMAN; AVR2A_HUMAN; AVR2B_HUMAN; B2MG_HUMAN; BMP1_HUMAN; BMPR2_HUMAN; BMR1A_HUMAN; BMR1B_HUMAN; BRAF_HUMAN; BTK_HUMAN; CALM_HU…	422	419	15
9.69507e-05	0.000273708	GO:0048659	b	3	smooth muscle cell proliferation	AAKB1_HUMAN; AAKB2_HUMAN; AAKG1_HUMAN; AAKG2_HUMAN; AAKG3_HUMAN; AAPK1_HUMAN; AAPK2_HUMAN; ACBP_HUMAN; ACV1B_HUMAN; ACVL1_HUMAN; ACVR1_HUMAN; ADIPO_HUMAN; AIF1_HUMAN; AKT1_HUMAN; AKT2_HUMAN; AKT3_HUMAN; ALK_HUMAN; AMHR2_HUMAN; ANFB_HUMAN; ANFC_HUMAN; ANF_HUMAN; ANGI_HUMAN; ANGT_HUMAN; ANPRA_HUMAN; APC_HUMAN; ARAF_HUMAN; ARBK1_HUMAN; ARBK2_HUMAN; AREG_HUMAN; ARNT_HUMAN; ATF2_HUMAN; AVR2A_HUMAN; AV…	CDK9; EP300; FLT1; IKBKG; KDR; STAT5A; STAT5B	AAKB1_HUMAN; AAKB2_HUMAN; AAKG1_HUMAN; AAKG2_HUMAN; AAKG3_HUMAN; AAPK1_HUMAN; AAPK2_HUMAN; ACV1B_HUMAN; ACVL1_HUMAN; ACVR1_HUMAN; AKT1_HUMAN; AKT2_HUMAN; AKT3_HUMAN; ALK_HUMAN; AMHR2_HUMAN; ARAF_HUMAN; ARBK1_HUMAN; ARBK2_HUMAN; AVR2A_HUMAN; AVR2B_HUMAN; BMPR2_HUMAN; BMR1A_HUMAN; BMR1B_HUMAN; BRAF_HUMAN; BTK_HUMAN; CCNH_HUMAN; CDC7_HUMAN; CDK1_HUMAN; CDK2_HUMAN; CDK3_HUMAN; CDK4_HUMAN; CDK5_HUMAN;…	95	94	7
9.91439e-05	0.000278204	GO:0048610	b	3	cellular process involved in reproduction	AA1R_HUMAN; AA2AR_HUMAN; AA2BR_HUMAN; AA3R_HUMAN; AAKB1_HUMAN; AAKB2_HUMAN; AAKG1_HUMAN; AAKG2_HUMAN; AAKG3_HUMAN; AAPK1_HUMAN; AAPK2_HUMAN; ACBG1_HUMAN; ACBP_HUMAN; ACRO_HUMAN; ACV1B_HUMAN; ACVL1_HUMAN; ACVR1_HUMAN; ADAM2_HUMAN; AFF4_HUMAN; AGRIN_HUMAN; AGTR1_HUMAN; AGTR2_HUMAN; AKAP3_HUMAN; AKT1_HUMAN; AKT2_HUMAN; AKT3_HUMAN; ALK_HUMAN; AMHR2_HUMAN; ANDR_HUMAN; ANF_HUMAN; ANGI_HUMAN; ANGP2_HUMA…	CDK9; CREBBP; EP300; FLT1; HDAC1; HDAC2; IKBKG; KDR; LIG4; MSH2; STAT5A; STAT5B; UBC; XRCC5	AAKB1_HUMAN; AAKB2_HUMAN; AAKG1_HUMAN; AAKG2_HUMAN; AAKG3_HUMAN; AAPK1_HUMAN; AAPK2_HUMAN; ACV1B_HUMAN; ACVL1_HUMAN; ACVR1_HUMAN; AKT1_HUMAN; AKT2_HUMAN; AKT3_HUMAN; ALK_HUMAN; AMHR2_HUMAN; ARAF_HUMAN; ARBK1_HUMAN; ARBK2_HUMAN; AVR2A_HUMAN; AVR2B_HUMAN; BMPR2_HUMAN; BMR1A_HUMAN; BMR1B_HUMAN; BRAF_HUMAN; BTK_HUMAN; CBP_HUMAN; CCNH_HUMAN; CDC7_HUMAN; CDK1_HUMAN; CDK2_HUMAN; CDK3_HUMAN; CDK4_HUMAN; …	426	423	15
0.000108509	0.000302649	GO:0031341	b	3	regulation of cell killing	ABCB9_HUMAN; ACBP_HUMAN; ANF_HUMAN; ANGT_HUMAN; AREG_HUMAN; ARRB2_HUMAN; BDNF_HUMAN; BMP10_HUMAN; BMP15_HUMAN; BMP2_HUMAN; BMP3B_HUMAN; BMP3_HUMAN; BMP4_HUMAN; BMP5_HUMAN; BMP6_HUMAN; BMP7_HUMAN; BMP8B_HUMAN; BTC_HUMAN; CADM1_HUMAN; CALCA_HUMAN; CALCB_HUMAN; CALC_HUMAN; CCKN_HUMAN; CD226_HUMAN; CD3Z_HUMAN; CD40L_HUMAN; CD80_HUMAN; CD86_HUMAN; CGHB_HUMAN; CNTFR_HUMAN; COLI_HUMAN; CRF_HUMAN; CRTAM_…	LAG3; STAT5A; STAT5B	LAG3_HUMAN; STA5A_HUMAN; STA5B_HUMAN; STAT1_HUMAN; STAT2_HUMAN; STAT3_HUMAN; STAT4_HUMAN; STAT6_HUMAN	43	42	5
0.000115393	0.000314276	GO:0019047	b	3	provirus integration	BAF_HUMAN; DNLI4_HUMAN; HMGA1_HUMAN; PPIA_HUMAN; PSIP1_HUMAN; XRCC4_HUMAN; XRCC5_HUMAN; XRCC6_HUMAN	LIG4; XRCC5	DNLI4_HUMAN; XRCC5_HUMAN; XRCC6_HUMAN	9	9	3
0.000115393	0.000314276	GO:0061197	b	3	fungiform papilla morphogenesis	APC_HUMAN; CNBP1_HUMAN; CTNA2_HUMAN; CTNB1_HUMAN; FBW1A_HUMAN; HDAC1_HUMAN; HDAC2_HUMAN; HDAC3_HUMAN; HDAC4_HUMAN; HDAC5_HUMAN; HDAC6_HUMAN; HDAC7_HUMAN; HDAC8_HUMAN; HDAC9_HUMAN; SKP1_HUMAN; TF7L2_HUMAN	HDAC1; HDAC2	HDAC1_HUMAN; HDAC2_HUMAN; HDAC3_HUMAN; HDAC4_HUMAN; HDAC5_HUMAN; HDAC6_HUMAN; HDAC7_HUMAN; HDAC8_HUMAN; HDAC9_HUMAN	9	9	3
0.000115393	0.000314276	GO:0030069	b	3	lysogeny	BAF_HUMAN; DNLI4_HUMAN; HMGA1_HUMAN; PPIA_HUMAN; PSIP1_HUMAN; XRCC4_HUMAN; XRCC5_HUMAN; XRCC6_HUMAN	LIG4; XRCC5	DNLI4_HUMAN; XRCC5_HUMAN; XRCC6_HUMAN	9	9	3
0.000115393	0.000314276	GO:0061198	b	3	fungiform papilla formation	APC_HUMAN; CNBP1_HUMAN; CTNA2_HUMAN; CTNB1_HUMAN; FBW1A_HUMAN; HDAC1_HUMAN; HDAC2_HUMAN; HDAC3_HUMAN; HDAC4_HUMAN; HDAC5_HUMAN; HDAC6_HUMAN; HDAC7_HUMAN; HDAC8_HUMAN; HDAC9_HUMAN; SKP1_HUMAN; TF7L2_HUMAN	HDAC1; HDAC2	HDAC1_HUMAN; HDAC2_HUMAN; HDAC3_HUMAN; HDAC4_HUMAN; HDAC5_HUMAN; HDAC6_HUMAN; HDAC7_HUMAN; HDAC8_HUMAN; HDAC9_HUMAN	9	9	3
0.000120716	0.000326851	GO:0021846	b	3	cell proliferation in forebrain	AAKB1_HUMAN; AAKB2_HUMAN; AAKG1_HUMAN; AAKG2_HUMAN; AAKG3_HUMAN; AAPK1_HUMAN; AAPK2_HUMAN; ACBP_HUMAN; ACV1B_HUMAN; ACVL1_HUMAN; ACVR1_HUMAN; AKT1_HUMAN; AKT2_HUMAN; AKT3_HUMAN; ALK_HUMAN; AMHR2_HUMAN; ANF_HUMAN; ANGT_HUMAN; ARAF_HUMAN; ARBK1_HUMAN; ARBK2_HUMAN; AREG_HUMAN; ARX_HUMAN; AVR2A_HUMAN; AVR2B_HUMAN; BDNF_HUMAN; BMP10_HUMAN; BMP15_HUMAN; BMP2_HUMAN; BMP3B_HUMAN; BMP3_HUMAN; BMP4_HUMAN; …	CDK9; FLT1; IKBKG; KDR; PCM1	AAKB1_HUMAN; AAKB2_HUMAN; AAKG1_HUMAN; AAKG2_HUMAN; AAKG3_HUMAN; AAPK1_HUMAN; AAPK2_HUMAN; ACV1B_HUMAN; ACVL1_HUMAN; ACVR1_HUMAN; AKT1_HUMAN; AKT2_HUMAN; AKT3_HUMAN; ALK_HUMAN; AMHR2_HUMAN; ARAF_HUMAN; ARBK1_HUMAN; ARBK2_HUMAN; AVR2A_HUMAN; AVR2B_HUMAN; BMPR2_HUMAN; BMR1A_HUMAN; BMR1B_HUMAN; BRAF_HUMAN; BTK_HUMAN; CCDC6_HUMAN; CCNH_HUMAN; CDC7_HUMAN; CDK1_HUMAN; CDK2_HUMAN; CDK3_HUMAN; CDK4_HUMAN…	23	23	4
0.000124709	0.0003357	GO:0045087	b	3	innate immune response	1A01_HUMAN; 1A02_HUMAN; 1A03_HUMAN; 1A11_HUMAN; 1A23_HUMAN; 1A24_HUMAN; 1A25_HUMAN; 1A26_HUMAN; 1A29_HUMAN; 1A30_HUMAN; 1A31_HUMAN; 1A32_HUMAN; 1A33_HUMAN; 1A34_HUMAN; 1A36_HUMAN; 1A43_HUMAN; 1A66_HUMAN; 1A68_HUMAN; 1A69_HUMAN; 1A74_HUMAN; 1A80_HUMAN; 1B07_HUMAN; 1B08_HUMAN; 1B13_HUMAN; 1B14_HUMAN; 1B15_HUMAN; 1B18_HUMAN; 1B27_HUMAN; 1B35_HUMAN; 1B37_HUMAN; 1B38_HUMAN; 1B39_HUMAN; 1B40_HUMAN; 1B4…	CDK9; CREB1; FLT1; H2AFX; IKBKG; KDR; LAG3; LYST; PSMD4; STAT5A; STAT5B; UBC	AAKB1_HUMAN; AAKB2_HUMAN; AAKG1_HUMAN; AAKG2_HUMAN; AAKG3_HUMAN; AAPK1_HUMAN; AAPK2_HUMAN; ACV1B_HUMAN; ACVL1_HUMAN; ACVR1_HUMAN; ADA10_HUMAN; ADA17_HUMAN; AKT1_HUMAN; AKT2_HUMAN; AKT3_HUMAN; ALK_HUMAN; AMHR2_HUMAN; APH1A_HUMAN; APH1B_HUMAN; ARAF_HUMAN; ARBK1_HUMAN; ARBK2_HUMAN; AVR2A_HUMAN; AVR2B_HUMAN; B2MG_HUMAN; BMP1_HUMAN; BMPR2_HUMAN; BMR1A_HUMAN; BMR1B_HUMAN; BRAF_HUMAN; BTK_HUMAN; CASP1_H…	702	586	18
0.000125603	0.000336151	GO:0070271	b	3	protein complex biogenesis	1A02_HUMAN; 2A5A_HUMAN; 2A5B_HUMAN; 2A5D_HUMAN; 2A5E_HUMAN; 2A5G_HUMAN; 2AAA_HUMAN; 2AAB_HUMAN; 2ABB_HUMAN; 2ABG_HUMAN; 2B13_HUMAN; 4EBP1_HUMAN; A16L1_HUMAN; A4_HUMAN; A6NKB1_HUMAN; A8K4H7_HUMAN; AAKB1_HUMAN; AAKB2_HUMAN; AAKG1_HUMAN; AAKG2_HUMAN; AAKG3_HUMAN; AAPK1_HUMAN; AAPK2_HUMAN; AASS_HUMAN; ACACA_HUMAN; ACACB_HUMAN; ACADL_HUMAN; ACADS_HUMAN; ACBP_HUMAN; ACES_HUMAN; ACHA3_HUMAN; ACK1_HUMAN;…	BLM; BRCA2; CDK9; CENPJ; CREBBP; EP300; FANCA; FLT1; HDAC1; HDAC2; IKBKG; KDR; PSMD4; TP53; TUBG1; TUBGCP2	AAKB1_HUMAN; AAKB2_HUMAN; AAKG1_HUMAN; AAKG2_HUMAN; AAKG3_HUMAN; AAPK1_HUMAN; AAPK2_HUMAN; ACV1B_HUMAN; ACVL1_HUMAN; ACVR1_HUMAN; ADA10_HUMAN; ADA17_HUMAN; AKT1_HUMAN; AKT2_HUMAN; AKT3_HUMAN; ALK_HUMAN; AMHR2_HUMAN; APH1A_HUMAN; APH1B_HUMAN; ARAF_HUMAN; ARBK1_HUMAN; ARBK2_HUMAN; ASPP2_HUMAN; AVR2A_HUMAN; AVR2B_HUMAN; BLM_HUMAN; BMP1_HUMAN; BMPR2_HUMAN; BMR1A_HUMAN; BMR1B_HUMAN; BRAF_HUMAN; BRCA2_…	701	695	20
0.000128543	0.000342042	GO:0051317	b	3	attachment of spindle microtubules to meiotic chromosome	BRCA2_HUMAN; RAD51_HUMAN	BRCA2	BRCA2_HUMAN; RAD51_HUMAN	2	2	2
0.00013687	0.000362119	GO:0009888	b	3	tissue development	1433B_HUMAN; 1433E_HUMAN; 1433F_HUMAN; 1433G_HUMAN; 1433S_HUMAN; 1433T_HUMAN; 1433Z_HUMAN; 1A02_HUMAN; 2A5G_HUMAN; 5HT2B_HUMAN; A4D1W7_HUMAN; A4_HUMAN; A6NE42_HUMAN; A6NKB1_HUMAN; AA1R_HUMAN; AA2AR_HUMAN; AA2BR_HUMAN; AA3R_HUMAN; AACS_HUMAN; AAKB1_HUMAN; AAKB2_HUMAN; AAKG1_HUMAN; AAKG2_HUMAN; AAKG3_HUMAN; AAPK1_HUMAN; AAPK2_HUMAN; ACBP_HUMAN; ACHA_HUMAN; ACHD_HUMAN; ACTC_HUMAN; ACTN4_HUMAN; ACTS_…	BRCA2; CDK9; CREBBP; EP300; FLT1; HDAC1; HDAC2; IKBKG; IKZF1; IKZF3; KDR; LMO4; MBD3; PCM1; PSMD4; SIAH1; STAT5A; STAT5B; TP53; UBC; YWHAG; YWHAZ	1433B_HUMAN; 1433E_HUMAN; 1433F_HUMAN; 1433G_HUMAN; 1433S_HUMAN; 1433T_HUMAN; 1433Z_HUMAN; AAKB1_HUMAN; AAKB2_HUMAN; AAKG1_HUMAN; AAKG2_HUMAN; AAKG3_HUMAN; AAPK1_HUMAN; AAPK2_HUMAN; ACV1B_HUMAN; ACVL1_HUMAN; ACVR1_HUMAN; ADA10_HUMAN; ADA17_HUMAN; AKT1_HUMAN; AKT2_HUMAN; AKT3_HUMAN; ALK_HUMAN; AMHR2_HUMAN; APH1A_HUMAN; APH1B_HUMAN; ARAF_HUMAN; ARBK1_HUMAN; ARBK2_HUMAN; AVR2A_HUMAN; AVR2B_HUMAN; BM…	1056	1049	26
0.000151617	0.000398722	GO:0048639	b	3	positive regulation of developmental growth	AAKB1_HUMAN; AAKB2_HUMAN; AAKG1_HUMAN; AAKG2_HUMAN; AAKG3_HUMAN; AAPK1_HUMAN; AAPK2_HUMAN; ACBP_HUMAN; ACV1B_HUMAN; ACVL1_HUMAN; ACVR1_HUMAN; ADNP_HUMAN; ADRB1_HUMAN; ADRB2_HUMAN; AKT1_HUMAN; AKT2_HUMAN; AKT3_HUMAN; ALK_HUMAN; AMHR2_HUMAN; ANC2_HUMAN; ANF_HUMAN; ANGT_HUMAN; ARAF_HUMAN; ARBK1_HUMAN; ARBK2_HUMAN; AREG_HUMAN; AVR2A_HUMAN; AVR2B_HUMAN; BC11A_HUMAN; BDNF_HUMAN; BMP10_HUMAN; BMP15_HUMA…	CDK9; CREBBP; EP300; FLT1; IKBKG; KDR	AAKB1_HUMAN; AAKB2_HUMAN; AAKG1_HUMAN; AAKG2_HUMAN; AAKG3_HUMAN; AAPK1_HUMAN; AAPK2_HUMAN; ACV1B_HUMAN; ACVL1_HUMAN; ACVR1_HUMAN; AKT1_HUMAN; AKT2_HUMAN; AKT3_HUMAN; ALK_HUMAN; AMHR2_HUMAN; ARAF_HUMAN; ARBK1_HUMAN; ARBK2_HUMAN; AVR2A_HUMAN; AVR2B_HUMAN; BMPR2_HUMAN; BMR1A_HUMAN; BMR1B_HUMAN; BRAF_HUMAN; BTK_HUMAN; CBP_HUMAN; CCNH_HUMAN; CDC7_HUMAN; CDK1_HUMAN; CDK2_HUMAN; CDK3_HUMAN; CDK4_HUMAN; …	45	45	5
0.000152427	0.000398722	GO:0030307	b	3	positive regulation of cell growth	AAKB1_HUMAN; AAKB2_HUMAN; AAKG1_HUMAN; AAKG2_HUMAN; AAKG3_HUMAN; AAPK1_HUMAN; AAPK2_HUMAN; ACBP_HUMAN; ACV1B_HUMAN; ACVL1_HUMAN; ACVR1_HUMAN; ADA10_HUMAN; ADA17_HUMAN; ADNP2_HUMAN; ADNP_HUMAN; ADRB1_HUMAN; AKT1_HUMAN; AKT2_HUMAN; AKT3_HUMAN; ALK_HUMAN; AMHR2_HUMAN; ANC2_HUMAN; ANF_HUMAN; ANGT_HUMAN; ANT3_HUMAN; APH1A_HUMAN; APH1B_HUMAN; ARAF_HUMAN; ARBK1_HUMAN; ARBK2_HUMAN; AREG_HUMAN; AVR2A_HUMA…	CDK9; CREBBP; EP300; FLT1; IKBKG; KDR; PSMD4	AAKB1_HUMAN; AAKB2_HUMAN; AAKG1_HUMAN; AAKG2_HUMAN; AAKG3_HUMAN; AAPK1_HUMAN; AAPK2_HUMAN; ACV1B_HUMAN; ACVL1_HUMAN; ACVR1_HUMAN; ADA10_HUMAN; ADA17_HUMAN; AKT1_HUMAN; AKT2_HUMAN; AKT3_HUMAN; ALK_HUMAN; AMHR2_HUMAN; APH1A_HUMAN; APH1B_HUMAN; ARAF_HUMAN; ARBK1_HUMAN; ARBK2_HUMAN; AVR2A_HUMAN; AVR2B_HUMAN; BMP1_HUMAN; BMPR2_HUMAN; BMR1A_HUMAN; BMR1B_HUMAN; BRAF_HUMAN; BTK_HUMAN; CASP1_HUMAN; CASP2_…	102	101	7
0.000156806	0.000407873	GO:0061061	b	3	muscle structure development	1A02_HUMAN; A4_HUMAN; A6NKB1_HUMAN; AA1R_HUMAN; AA2AR_HUMAN; AA2BR_HUMAN; AA3R_HUMAN; AAKB1_HUMAN; AAKB2_HUMAN; AAKG1_HUMAN; AAKG2_HUMAN; AAKG3_HUMAN; AAPK1_HUMAN; AAPK2_HUMAN; ABL1_HUMAN; ACBP_HUMAN; ACES_HUMAN; ACHA_HUMAN; ACHB_HUMAN; ACHD_HUMAN; ACK1_HUMAN; ACTC_HUMAN; ACTG_HUMAN; ACTS_HUMAN; ACV1B_HUMAN; ACVL1_HUMAN; ACVR1_HUMAN; ADA12_HUMAN; ADRB1_HUMAN; ADRB2_HUMAN; AEBP1_HUMAN; AFG32_HUMAN…	ABL1; CDK9; CREBBP; EP300; FLT1; HDAC1; HDAC2; IKBKG; KDR; RB1; SIAH1; TP53	AAKB1_HUMAN; AAKB2_HUMAN; AAKG1_HUMAN; AAKG2_HUMAN; AAKG3_HUMAN; AAPK1_HUMAN; AAPK2_HUMAN; ABL1_HUMAN; ACV1B_HUMAN; ACVL1_HUMAN; ACVR1_HUMAN; AKT1_HUMAN; AKT2_HUMAN; AKT3_HUMAN; ALK_HUMAN; AMHR2_HUMAN; ARAF_HUMAN; ARBK1_HUMAN; ARBK2_HUMAN; AVR2A_HUMAN; AVR2B_HUMAN; BMPR2_HUMAN; BMR1A_HUMAN; BMR1B_HUMAN; BRAF_HUMAN; BTK_HUMAN; CBP_HUMAN; CCNA2_HUMAN; CCNH_HUMAN; CDC7_HUMAN; CDK1_HUMAN; CDK2_HUMAN;…	445	441	15
0.000170237	0.000440334	GO:0010647	b	3	positive regulation of cell communication	1A02_HUMAN; 2A5A_HUMAN; 2A5B_HUMAN; 2A5D_HUMAN; 2A5E_HUMAN; 2A5G_HUMAN; 2AAA_HUMAN; 2AAB_HUMAN; 2ABB_HUMAN; 2ABG_HUMAN; 2B13_HUMAN; 5HT2B_HUMAN; A6NLH2_HUMAN; AA1R_HUMAN; AA2AR_HUMAN; AA2BR_HUMAN; AA3R_HUMAN; AAKB1_HUMAN; AAKB2_HUMAN; AAKG1_HUMAN; AAKG2_HUMAN; AAKG3_HUMAN; AAPK1_HUMAN; AAPK2_HUMAN; ABRA_HUMAN; ACBP_HUMAN; ACHA4_HUMAN; ACHB2_HUMAN; ACV1B_HUMAN; ACVL1_HUMAN; ACVR1_HUMAN; ADA10_HUMA…	ATM; ATR; CDK9; DISC1; EEF1E1; EP300; FLT1; HDAC1; HDAC2; IKBKG; KDR; PLK2; PSMD4; RHEB; UBC	A6NLH2_HUMAN; AAKB1_HUMAN; AAKB2_HUMAN; AAKG1_HUMAN; AAKG2_HUMAN; AAKG3_HUMAN; AAPK1_HUMAN; AAPK2_HUMAN; ACV1B_HUMAN; ACVL1_HUMAN; ACVR1_HUMAN; ADA10_HUMAN; ADA17_HUMAN; AKT1_HUMAN; AKT2_HUMAN; AKT3_HUMAN; ALK_HUMAN; AMHR2_HUMAN; APH1A_HUMAN; APH1B_HUMAN; ARAF_HUMAN; ARBK1_HUMAN; ARBK2_HUMAN; ATM_HUMAN; ATR_HUMAN; AVR2A_HUMAN; AVR2B_HUMAN; BMP1_HUMAN; BMPR2_HUMAN; BMR1A_HUMAN; BMR1B_HUMAN; BRAF_H…	718	711	20
0.000175992	0.00045269	GO:0023051	b	3	regulation of signaling	1433B_HUMAN; 1433E_HUMAN; 1433F_HUMAN; 1433G_HUMAN; 1433S_HUMAN; 1433T_HUMAN; 1433Z_HUMAN; 1A02_HUMAN; 2A5A_HUMAN; 2A5B_HUMAN; 2A5D_HUMAN; 2A5E_HUMAN; 2A5G_HUMAN; 2AAA_HUMAN; 2AAB_HUMAN; 2ABB_HUMAN; 2ABG_HUMAN; 2B13_HUMAN; 5HT1B_HUMAN; 5HT2A_HUMAN; 5HT2B_HUMAN; 7B2_HUMAN; A2MG_HUMAN; A4_HUMAN; A6NE42_HUMAN; A6NLH2_HUMAN; A8MVN9_HUMAN; AA1R_HUMAN; AA2AR_HUMAN; AA2BR_HUMAN; AA3R_HUMAN; AACS_HUMAN; …	ABL1; AP2A2; ARHGEF1; ATM; ATR; CDK9; CREB1; CREBBP; DISC1; EEF1E1; EP300; FLT1; HDAC1; HDAC2; IKBKG; KDR; PIK3CA; PIN1; PLK2; PSMD4; RHEB; SIAH2; STAT5A; STAT5B; TP53; UBC; YWHAG; YWHAZ	1433B_HUMAN; 1433E_HUMAN; 1433F_HUMAN; 1433G_HUMAN; 1433S_HUMAN; 1433T_HUMAN; 1433Z_HUMAN; A6NLH2_HUMAN; AAKB1_HUMAN; AAKB2_HUMAN; AAKG1_HUMAN; AAKG2_HUMAN; AAKG3_HUMAN; AAPK1_HUMAN; AAPK2_HUMAN; ABL1_HUMAN; ACV1B_HUMAN; ACVL1_HUMAN; ACVR1_HUMAN; ADA10_HUMAN; ADA17_HUMAN; AKT1_HUMAN; AKT2_HUMAN; AKT3_HUMAN; ALK_HUMAN; AMHR2_HUMAN; AP2A2_HUMAN; APH1A_HUMAN; APH1B_HUMAN; ARAF_HUMAN; ARBK1_HUMAN; AR…	1794	1776	37
0.000192788	0.000493155	GO:0007548	b	3	sex differentiation	A4_HUMAN; AA1R_HUMAN; AA2AR_HUMAN; AA2BR_HUMAN; AA3R_HUMAN; AAKB1_HUMAN; AAKB2_HUMAN; AAKG1_HUMAN; AAKG2_HUMAN; AAKG3_HUMAN; AAPK1_HUMAN; AAPK2_HUMAN; ACBG1_HUMAN; ACBP_HUMAN; ACV1B_HUMAN; ACVL1_HUMAN; ACVR1_HUMAN; ADA10_HUMAN; ADA17_HUMAN; AGRIN_HUMAN; AGTR1_HUMAN; AGTR2_HUMAN; AHR_HUMAN; AKT1_HUMAN; AKT2_HUMAN; AKT3_HUMAN; ALK_HUMAN; AMHR2_HUMAN; ANDR_HUMAN; ANF_HUMAN; ANGI_HUMAN; ANGT_HUMAN; A…	CDK9; CREBBP; EP300; FANCA; FLT1; IKBKG; KDR; MSH2; PSMD4; STAT5A; STAT5B	AAKB1_HUMAN; AAKB2_HUMAN; AAKG1_HUMAN; AAKG2_HUMAN; AAKG3_HUMAN; AAPK1_HUMAN; AAPK2_HUMAN; ACV1B_HUMAN; ACVL1_HUMAN; ACVR1_HUMAN; ADA10_HUMAN; ADA17_HUMAN; AKT1_HUMAN; AKT2_HUMAN; AKT3_HUMAN; ALK_HUMAN; AMHR2_HUMAN; APH1A_HUMAN; APH1B_HUMAN; ARAF_HUMAN; ARBK1_HUMAN; ARBK2_HUMAN; AVR2A_HUMAN; AVR2B_HUMAN; BMP1_HUMAN; BMPR2_HUMAN; BMR1A_HUMAN; BMR1B_HUMAN; BRAF_HUMAN; BTK_HUMAN; CASP1_HUMAN; CASP2_…	264	260	11
0.000198395	0.000504284	GO:0046661	b	3	male sex differentiation	AAKB1_HUMAN; AAKB2_HUMAN; AAKG1_HUMAN; AAKG2_HUMAN; AAKG3_HUMAN; AAPK1_HUMAN; AAPK2_HUMAN; ACBP_HUMAN; ACV1B_HUMAN; ACVL1_HUMAN; ACVR1_HUMAN; AGRIN_HUMAN; AKT1_HUMAN; AKT2_HUMAN; AKT3_HUMAN; ALK_HUMAN; AMHR2_HUMAN; ANDR_HUMAN; ANF_HUMAN; ANGT_HUMAN; ANKR7_HUMAN; AP2C_HUMAN; APC_HUMAN; ARAF_HUMAN; ARBK1_HUMAN; ARBK2_HUMAN; AREG_HUMAN; ASB1_HUMAN; AVR2A_HUMAN; AVR2B_HUMAN; B2CL1_HUMAN; B2L11_HUMAN;…	CDK9; CREBBP; EP300; FANCA; FLT1; IKBKG; KDR; MSH2; STAT5A; STAT5B	AAKB1_HUMAN; AAKB2_HUMAN; AAKG1_HUMAN; AAKG2_HUMAN; AAKG3_HUMAN; AAPK1_HUMAN; AAPK2_HUMAN; ACV1B_HUMAN; ACVL1_HUMAN; ACVR1_HUMAN; AKT1_HUMAN; AKT2_HUMAN; AKT3_HUMAN; ALK_HUMAN; AMHR2_HUMAN; ARAF_HUMAN; ARBK1_HUMAN; ARBK2_HUMAN; AVR2A_HUMAN; AVR2B_HUMAN; BMPR2_HUMAN; BMR1A_HUMAN; BMR1B_HUMAN; BRAF_HUMAN; BTK_HUMAN; CBP_HUMAN; CCNH_HUMAN; CDC7_HUMAN; CDK1_HUMAN; CDK2_HUMAN; CDK3_HUMAN; CDK4_HUMAN; …	142	140	8
0.000199317	0.000504284	GO:0030900	b	3	forebrain development	1433B_HUMAN; 1433E_HUMAN; 1433F_HUMAN; 1433G_HUMAN; 1433S_HUMAN; 1433T_HUMAN; 1433Z_HUMAN; 5HT5A_HUMAN; A4_HUMAN; AA1R_HUMAN; AA2AR_HUMAN; AA2BR_HUMAN; AA3R_HUMAN; AAKB1_HUMAN; AAKB2_HUMAN; AAKG1_HUMAN; AAKG2_HUMAN; AAKG3_HUMAN; AAPK1_HUMAN; AAPK2_HUMAN; ACBP_HUMAN; ACHA4_HUMAN; ACHB2_HUMAN; ACV1B_HUMAN; ACVL1_HUMAN; ACVR1_HUMAN; ADA10_HUMAN; ADA17_HUMAN; AGRIN_HUMAN; AGTR1_HUMAN; AGTR2_HUMAN; AK…	CDK9; CREB1; E2F1; FLT1; HDAC1; HDAC2; IKBKG; KDR; PCM1; PSMD4; YWHAG; YWHAZ	1433B_HUMAN; 1433E_HUMAN; 1433F_HUMAN; 1433G_HUMAN; 1433S_HUMAN; 1433T_HUMAN; 1433Z_HUMAN; AAKB1_HUMAN; AAKB2_HUMAN; AAKG1_HUMAN; AAKG2_HUMAN; AAKG3_HUMAN; AAPK1_HUMAN; AAPK2_HUMAN; ACV1B_HUMAN; ACVL1_HUMAN; ACVR1_HUMAN; ADA10_HUMAN; ADA17_HUMAN; AKT1_HUMAN; AKT2_HUMAN; AKT3_HUMAN; ALK_HUMAN; AMHR2_HUMAN; APH1A_HUMAN; APH1B_HUMAN; ARAF_HUMAN; ARBK1_HUMAN; ARBK2_HUMAN; AVR2A_HUMAN; AVR2B_HUMAN; BM…	262	261	11
0.000206033	0.000518441	GO:0048608	b	3	reproductive structure development	AA1R_HUMAN; AA2AR_HUMAN; AA2BR_HUMAN; AA3R_HUMAN; AAKB1_HUMAN; AAKB2_HUMAN; AAKG1_HUMAN; AAKG2_HUMAN; AAKG3_HUMAN; AAPK1_HUMAN; AAPK2_HUMAN; ACBG1_HUMAN; ACBP_HUMAN; ACV1B_HUMAN; ACVL1_HUMAN; ACVR1_HUMAN; ADA10_HUMAN; ADA17_HUMAN; AGRIN_HUMAN; AGTR1_HUMAN; AGTR2_HUMAN; AHR_HUMAN; AKT1_HUMAN; AKT2_HUMAN; AKT3_HUMAN; ALK_HUMAN; AMHR2_HUMAN; ANDR_HUMAN; ANF_HUMAN; ANGI_HUMAN; ANGT_HUMAN; ANKR7_HUMAN…	CDK9; CREBBP; EP300; FANCA; FLT1; IKBKG; KDR; MSH2; PSMD4; STAT5A; STAT5B	AAKB1_HUMAN; AAKB2_HUMAN; AAKG1_HUMAN; AAKG2_HUMAN; AAKG3_HUMAN; AAPK1_HUMAN; AAPK2_HUMAN; ACV1B_HUMAN; ACVL1_HUMAN; ACVR1_HUMAN; ADA10_HUMAN; ADA17_HUMAN; AKT1_HUMAN; AKT2_HUMAN; AKT3_HUMAN; ALK_HUMAN; AMHR2_HUMAN; APH1A_HUMAN; APH1B_HUMAN; ARAF_HUMAN; ARBK1_HUMAN; ARBK2_HUMAN; AVR2A_HUMAN; AVR2B_HUMAN; BMP1_HUMAN; BMPR2_HUMAN; BMR1A_HUMAN; BMR1B_HUMAN; BRAF_HUMAN; BTK_HUMAN; CASP1_HUMAN; CASP2_…	265	262	11
0.000215565	0.000539495	GO:0051270	b	3	regulation of cellular component movement	1A02_HUMAN; 2B13_HUMAN; A2A284_HUMAN; AA1R_HUMAN; AA2AR_HUMAN; AA2BR_HUMAN; AA3R_HUMAN; AAKB1_HUMAN; AAKB2_HUMAN; AAKG1_HUMAN; AAKG2_HUMAN; AAKG3_HUMAN; AAMP_HUMAN; AAPK1_HUMAN; AAPK2_HUMAN; ABHD2_HUMAN; ABHD6_HUMAN; ABI3_HUMAN; ABR_HUMAN; ACBP_HUMAN; ACE_HUMAN; ACTN1_HUMAN; ACTN4_HUMAN; ACV1B_HUMAN; ACVL1_HUMAN; ACVR1_HUMAN; ADA10_HUMAN; ADA17_HUMAN; ADA2A_HUMAN; ADAM8_HUMAN; ADAM9_HUMAN; ADA_HU…	BARD1; BRCA1; CDK9; EP300; FLT1; HDAC1; HDAC2; IKBKG; KDR; PIN1; PSMD4; STAT5A; STAT5B	AAKB1_HUMAN; AAKB2_HUMAN; AAKG1_HUMAN; AAKG2_HUMAN; AAKG3_HUMAN; AAPK1_HUMAN; AAPK2_HUMAN; ACV1B_HUMAN; ACVL1_HUMAN; ACVR1_HUMAN; ADA10_HUMAN; ADA17_HUMAN; AKT1_HUMAN; AKT2_HUMAN; AKT3_HUMAN; ALK_HUMAN; AMHR2_HUMAN; APH1A_HUMAN; APH1B_HUMAN; ARAF_HUMAN; ARBK1_HUMAN; ARBK2_HUMAN; AVR2A_HUMAN; AVR2B_HUMAN; BARD1_HUMAN; BMP1_HUMAN; BMPR2_HUMAN; BMR1A_HUMAN; BMR1B_HUMAN; BRAF_HUMAN; BRCA1_HUMAN; BTK_…	410	404	14
0.000258483	0.000643428	GO:0048145	b	3	regulation of fibroblast proliferation	2B13_HUMAN; A6NE42_HUMAN; AAKB1_HUMAN; AAKB2_HUMAN; AAKG1_HUMAN; AAKG2_HUMAN; AAKG3_HUMAN; AAPK1_HUMAN; AAPK2_HUMAN; ACBP_HUMAN; ACV1B_HUMAN; ACVL1_HUMAN; ACVR1_HUMAN; AKT1_HUMAN; AKT2_HUMAN; AKT3_HUMAN; ALK_HUMAN; AMHR2_HUMAN; ANF_HUMAN; ANGT_HUMAN; APC_HUMAN; APR_HUMAN; AQP1_HUMAN; ARAF_HUMAN; ARBK1_HUMAN; ARBK2_HUMAN; AREG_HUMAN; ATF2_HUMAN; AVR2A_HUMAN; AVR2B_HUMAN; B4GT7_HUMAN; BDNF_HUMAN; B…	CDK9; E2F1; FLT1; IKBKG; KDR; LIG4; NBN; PCNA	AAKB1_HUMAN; AAKB2_HUMAN; AAKG1_HUMAN; AAKG2_HUMAN; AAKG3_HUMAN; AAPK1_HUMAN; AAPK2_HUMAN; ACV1B_HUMAN; ACVL1_HUMAN; ACVR1_HUMAN; AKT1_HUMAN; AKT2_HUMAN; AKT3_HUMAN; ALK_HUMAN; AMHR2_HUMAN; ARAF_HUMAN; ARBK1_HUMAN; ARBK2_HUMAN; AVR2A_HUMAN; AVR2B_HUMAN; BMPR2_HUMAN; BMR1A_HUMAN; BMR1B_HUMAN; BRAF_HUMAN; BTK_HUMAN; CCNA2_HUMAN; CCNH_HUMAN; CDC7_HUMAN; CDK1_HUMAN; CDK2_HUMAN; CDK3_HUMAN; CDK4_HUMAN…	79	78	6
0.000267023	0.000661132	GO:0043299	b	3	leukocyte degranulation	1433B_HUMAN; 1433E_HUMAN; 1433F_HUMAN; 1433G_HUMAN; 1433S_HUMAN; 1433T_HUMAN; 1433Z_HUMAN; AAKB1_HUMAN; AAKB2_HUMAN; AAKG1_HUMAN; AAKG2_HUMAN; AAKG3_HUMAN; AAPK1_HUMAN; AAPK2_HUMAN; ABR_HUMAN; ACV1B_HUMAN; ACVL1_HUMAN; ACVR1_HUMAN; AKT1_HUMAN; AKT2_HUMAN; AKT3_HUMAN; ALK_HUMAN; AMHR2_HUMAN; ANXA3_HUMAN; ARAF_HUMAN; ARBK1_HUMAN; ARBK2_HUMAN; AVR2A_HUMAN; AVR2B_HUMAN; BCR_HUMAN; BMPR2_HUMAN; BMR1A_…	CDK9; FLT1; IKBKG; KDR; YWHAG; YWHAZ	1433B_HUMAN; 1433E_HUMAN; 1433F_HUMAN; 1433G_HUMAN; 1433S_HUMAN; 1433T_HUMAN; 1433Z_HUMAN; AAKB1_HUMAN; AAKB2_HUMAN; AAKG1_HUMAN; AAKG2_HUMAN; AAKG3_HUMAN; AAPK1_HUMAN; AAPK2_HUMAN; ACV1B_HUMAN; ACVL1_HUMAN; ACVR1_HUMAN; AKT1_HUMAN; AKT2_HUMAN; AKT3_HUMAN; ALK_HUMAN; AMHR2_HUMAN; ARAF_HUMAN; ARBK1_HUMAN; ARBK2_HUMAN; AVR2A_HUMAN; AVR2B_HUMAN; BMPR2_HUMAN; BMR1A_HUMAN; BMR1B_HUMAN; BRAF_HUMAN; BTK…	28	28	4
0.000273534	0.000673649	GO:0010648	b	3	negative regulation of cell communication	1A02_HUMAN; 2A5A_HUMAN; 2A5B_HUMAN; 2A5D_HUMAN; 2A5E_HUMAN; 2A5G_HUMAN; 2AAA_HUMAN; 2AAB_HUMAN; 2ABB_HUMAN; 2ABG_HUMAN; 2B13_HUMAN; 5HT1B_HUMAN; 5HT2A_HUMAN; 5HT2B_HUMAN; A6NE42_HUMAN; A8MVN9_HUMAN; AA1R_HUMAN; AA2AR_HUMAN; AA2BR_HUMAN; AA3R_HUMAN; AAKB1_HUMAN; AAKB2_HUMAN; AAKG1_HUMAN; AAKG2_HUMAN; AAKG3_HUMAN; AAPK1_HUMAN; AAPK2_HUMAN; ABHD6_HUMAN; ACBP_HUMAN; ACES_HUMAN; ACK1_HUMAN; ACV1B_HUMA…	AP2A2; CDK9; CREBBP; EP300; FLT1; HDAC1; HDAC2; IKBKG; KDR; PIN1; PSMD4; SIAH2; TP53; UBC	AAKB1_HUMAN; AAKB2_HUMAN; AAKG1_HUMAN; AAKG2_HUMAN; AAKG3_HUMAN; AAPK1_HUMAN; AAPK2_HUMAN; ACV1B_HUMAN; ACVL1_HUMAN; ACVR1_HUMAN; ADA10_HUMAN; ADA17_HUMAN; AKT1_HUMAN; AKT2_HUMAN; AKT3_HUMAN; ALK_HUMAN; AMHR2_HUMAN; AP2A2_HUMAN; APH1A_HUMAN; APH1B_HUMAN; ARAF_HUMAN; ARBK1_HUMAN; ARBK2_HUMAN; AVR2A_HUMAN; AVR2B_HUMAN; BMP1_HUMAN; BMPR2_HUMAN; BMR1A_HUMAN; BMR1B_HUMAN; BRAF_HUMAN; BTK_HUMAN; CASP1_…	576	570	17
0.000275925	0.000675942	GO:0000819	b	3	sister chromatid segregation	A6NKB1_HUMAN; ADA10_HUMAN; ADA17_HUMAN; AKAP8_HUMAN; APH1A_HUMAN; APH1B_HUMAN; BMP1_HUMAN; CASP1_HUMAN; CASP2_HUMAN; CASP3_HUMAN; CASP4_HUMAN; CASP5_HUMAN; CASP6_HUMAN; CASP7_HUMAN; CASP8_HUMAN; CASP9_HUMAN; CASPA_HUMAN; CASPE_HUMAN; CCNA2_HUMAN; CCNB1_HUMAN; CDC23_HUMAN; CDCA5_HUMAN; CDK2_HUMAN; CENPE_HUMAN; CHM1A_HUMAN; CND1_HUMAN; CND2_HUMAN; CND3_HUMAN; CNDD3_HUMAN; CNDP1_HUMAN; CTRO_HUMAN; D…	PSMD4; RB1; SMC1A	ADA10_HUMAN; ADA17_HUMAN; APH1A_HUMAN; APH1B_HUMAN; BMP1_HUMAN; CASP1_HUMAN; CASP2_HUMAN; CASP3_HUMAN; CASP4_HUMAN; CASP5_HUMAN; CASP6_HUMAN; CASP7_HUMAN; CASP8_HUMAN; CASP9_HUMAN; CASPA_HUMAN; CASPE_HUMAN; CCNA2_HUMAN; CDK2_HUMAN; CNDP1_HUMAN; E2F2_HUMAN; ESPL1_HUMAN; FURIN_HUMAN; GRAB_HUMAN; KLK3_HUMAN; NICA_HUMAN; PEN2_HUMAN; PRS4_HUMAN; PRS6A_HUMAN; PRS6B_HUMAN; PRS7_HUMAN; PRS8_HUMAN; PSA1_H…	51	51	5
0.000289236	0.000704822	GO:0002699	b	3	positive regulation of immune effector process	2B13_HUMAN; AAKB1_HUMAN; AAKB2_HUMAN; AAKG1_HUMAN; AAKG2_HUMAN; AAKG3_HUMAN; AAPK1_HUMAN; AAPK2_HUMAN; ABCB9_HUMAN; ACBP_HUMAN; ACV1B_HUMAN; ACVL1_HUMAN; ACVR1_HUMAN; AKT1_HUMAN; AKT2_HUMAN; AKT3_HUMAN; ALK_HUMAN; AMHR2_HUMAN; ANF_HUMAN; ANGT_HUMAN; ARAF_HUMAN; ARBK1_HUMAN; ARBK2_HUMAN; AREG_HUMAN; AVR2A_HUMAN; AVR2B_HUMAN; BCL10_HUMAN; BDNF_HUMAN; BMP10_HUMAN; BMP15_HUMAN; BMP2_HUMAN; BMP3B_HUMA…	CDK9; FLT1; IKBKG; KDR; LAG3; STAT5A; STAT5B; TP53	AAKB1_HUMAN; AAKB2_HUMAN; AAKG1_HUMAN; AAKG2_HUMAN; AAKG3_HUMAN; AAPK1_HUMAN; AAPK2_HUMAN; ACV1B_HUMAN; ACVL1_HUMAN; ACVR1_HUMAN; AKT1_HUMAN; AKT2_HUMAN; AKT3_HUMAN; ALK_HUMAN; AMHR2_HUMAN; ARAF_HUMAN; ARBK1_HUMAN; ARBK2_HUMAN; AVR2A_HUMAN; AVR2B_HUMAN; BMPR2_HUMAN; BMR1A_HUMAN; BMR1B_HUMAN; BRAF_HUMAN; BTK_HUMAN; CCNH_HUMAN; CDC7_HUMAN; CDK1_HUMAN; CDK2_HUMAN; CDK3_HUMAN; CDK4_HUMAN; CDK5_HUMAN;…	112	112	7
0.000294711	0.000714404	GO:0061196	b	3	fungiform papilla development	ACBP_HUMAN; ANF_HUMAN; ANGT_HUMAN; APC_HUMAN; AREG_HUMAN; BDNF_HUMAN; BMP10_HUMAN; BMP15_HUMAN; BMP2_HUMAN; BMP3B_HUMAN; BMP3_HUMAN; BMP4_HUMAN; BMP5_HUMAN; BMP6_HUMAN; BMP7_HUMAN; BMP8B_HUMAN; BTC_HUMAN; CALCA_HUMAN; CALCB_HUMAN; CALC_HUMAN; CCKN_HUMAN; CD40L_HUMAN; CD80_HUMAN; CD86_HUMAN; CGHB_HUMAN; CNBP1_HUMAN; COLI_HUMAN; CRF_HUMAN; CSF2_HUMAN; CSF3_HUMAN; CSH_HUMAN; CTNA2_HUMAN; CTNB1_HUMAN…	HDAC1; HDAC2	HDAC1_HUMAN; HDAC2_HUMAN; HDAC3_HUMAN; HDAC4_HUMAN; HDAC5_HUMAN; HDAC6_HUMAN; HDAC7_HUMAN; HDAC8_HUMAN; HDAC9_HUMAN	12	12	3
0.000325441	0.000784788	GO:0071495	b	3	cellular response to endogenous stimulus	1433B_HUMAN; 1433E_HUMAN; 1433F_HUMAN; 1433G_HUMAN; 1433S_HUMAN; 1433T_HUMAN; 1433Z_HUMAN; 1A02_HUMAN; 4EBP1_HUMAN; 4EBP2_HUMAN; A4D1W7_HUMAN; A8K4H7_HUMAN; AA1R_HUMAN; AA2AR_HUMAN; AA2BR_HUMAN; AA3R_HUMAN; AACS_HUMAN; AAKB1_HUMAN; AAKB2_HUMAN; AAKG1_HUMAN; AAKG2_HUMAN; AAKG3_HUMAN; AAPK1_HUMAN; AAPK2_HUMAN; AATC_HUMAN; ABEC1_HUMAN; ABL1_HUMAN; ACBP_HUMAN; ACSL5_HUMAN; ACV1B_HUMAN; ACVL1_HUMAN; A…	ABL1; CDK9; CREBBP; EP300; FLT1; HDAC1; HDAC2; IKBKG; KDR; LIMS1; PIK3CA; PRKDC; RHEB; STAT5A; STAT5B; TP53; YWHAG; YWHAZ	1433B_HUMAN; 1433E_HUMAN; 1433F_HUMAN; 1433G_HUMAN; 1433S_HUMAN; 1433T_HUMAN; 1433Z_HUMAN; AAKB1_HUMAN; AAKB2_HUMAN; AAKG1_HUMAN; AAKG2_HUMAN; AAKG3_HUMAN; AAPK1_HUMAN; AAPK2_HUMAN; ABL1_HUMAN; ACV1B_HUMAN; ACVL1_HUMAN; ACVR1_HUMAN; AKT1_HUMAN; AKT2_HUMAN; AKT3_HUMAN; ALK_HUMAN; AMHR2_HUMAN; ARAF_HUMAN; ARBK1_HUMAN; ARBK2_HUMAN; AVR2A_HUMAN; AVR2B_HUMAN; BMPR2_HUMAN; BMR1A_HUMAN; BMR1B_HUMAN; BRA…	478	472	15
0.000331964	0.000796371	GO:0032103	b	3	positive regulation of response to external stimulus	2B13_HUMAN; AA1R_HUMAN; AA2AR_HUMAN; AA2BR_HUMAN; AA3R_HUMAN; AAKB1_HUMAN; AAKB2_HUMAN; AAKG1_HUMAN; AAKG2_HUMAN; AAKG3_HUMAN; AAPK1_HUMAN; AAPK2_HUMAN; ACBP_HUMAN; ACE_HUMAN; ACV1B_HUMAN; ACVL1_HUMAN; ACVR1_HUMAN; ADA10_HUMAN; ADA17_HUMAN; ADAM8_HUMAN; AGTR1_HUMAN; AGTR2_HUMAN; AKT1_HUMAN; AKT2_HUMAN; AKT3_HUMAN; ALK_HUMAN; AMHR2_HUMAN; ANF_HUMAN; ANGT_HUMAN; APH1A_HUMAN; APH1B_HUMAN; ARAF_HUMAN…	CDK9; FLT1; IKBKG; KDR; PSMD4; STAT5A; STAT5B	AAKB1_HUMAN; AAKB2_HUMAN; AAKG1_HUMAN; AAKG2_HUMAN; AAKG3_HUMAN; AAPK1_HUMAN; AAPK2_HUMAN; ACV1B_HUMAN; ACVL1_HUMAN; ACVR1_HUMAN; ADA10_HUMAN; ADA17_HUMAN; AKT1_HUMAN; AKT2_HUMAN; AKT3_HUMAN; ALK_HUMAN; AMHR2_HUMAN; APH1A_HUMAN; APH1B_HUMAN; ARAF_HUMAN; ARBK1_HUMAN; ARBK2_HUMAN; AVR2A_HUMAN; AVR2B_HUMAN; BMP1_HUMAN; BMPR2_HUMAN; BMR1A_HUMAN; BMR1B_HUMAN; BRAF_HUMAN; BTK_HUMAN; CASP1_HUMAN; CASP2_…	151	151	8
0.000351127	0.000837998	GO:0060742	b	3	epithelial cell differentiation involved in prostate gland development	AAKB1_HUMAN; AAKB2_HUMAN; AAKG1_HUMAN; AAKG2_HUMAN; AAKG3_HUMAN; AAPK1_HUMAN; AAPK2_HUMAN; ACV1B_HUMAN; ACVL1_HUMAN; ACVR1_HUMAN; AKT1_HUMAN; AKT2_HUMAN; AKT3_HUMAN; ALK_HUMAN; AMHR2_HUMAN; ANDR_HUMAN; APC_HUMAN; ARAF_HUMAN; ARBK1_HUMAN; ARBK2_HUMAN; AVR2A_HUMAN; AVR2B_HUMAN; BMPR2_HUMAN; BMR1A_HUMAN; BMR1B_HUMAN; BRAF_HUMAN; BTK_HUMAN; CCNH_HUMAN; CDC7_HUMAN; CDK1_HUMAN; CDK2_HUMAN; CDK3_HUMAN; …	CDK9; FLT1; IKBKG; KDR; STAT5A; STAT5B	AAKB1_HUMAN; AAKB2_HUMAN; AAKG1_HUMAN; AAKG2_HUMAN; AAKG3_HUMAN; AAPK1_HUMAN; AAPK2_HUMAN; ACV1B_HUMAN; ACVL1_HUMAN; ACVR1_HUMAN; AKT1_HUMAN; AKT2_HUMAN; AKT3_HUMAN; ALK_HUMAN; AMHR2_HUMAN; ARAF_HUMAN; ARBK1_HUMAN; ARBK2_HUMAN; AVR2A_HUMAN; AVR2B_HUMAN; BMPR2_HUMAN; BMR1A_HUMAN; BMR1B_HUMAN; BRAF_HUMAN; BTK_HUMAN; CCNH_HUMAN; CDC7_HUMAN; CDK1_HUMAN; CDK2_HUMAN; CDK3_HUMAN; CDK4_HUMAN; CDK5_HUMAN;…	30	30	4
0.000382739	0.000908759	GO:0051311	b	3	meiotic metaphase plate congression	BRCA2_HUMAN; MLH1_HUMAN; RAD51_HUMAN	BRCA2	BRCA2_HUMAN; RAD51_HUMAN	3	3	2
0.000385325	0.000910231	GO:0032844	b	3	regulation of homeostatic process	2B13_HUMAN; 5HT2A_HUMAN; 5HT2B_HUMAN; 5HT2C_HUMAN; AA1R_HUMAN; AA2AR_HUMAN; AA2BR_HUMAN; AA3R_HUMAN; AAKB1_HUMAN; AAKB2_HUMAN; AAKG1_HUMAN; AAKG2_HUMAN; AAKG3_HUMAN; AAPK1_HUMAN; AAPK2_HUMAN; ACBP_HUMAN; ACD_HUMAN; ACV1B_HUMAN; ACVL1_HUMAN; ACVR1_HUMAN; ADA10_HUMAN; ADA17_HUMAN; ADA2A_HUMAN; ADAM8_HUMAN; ADA_HUMAN; AF1Q_HUMAN; AGTR1_HUMAN; AGTR2_HUMAN; AKAP5_HUMAN; AKT1_HUMAN; AKT2_HUMAN; AKT3_HU…	CALM1; CALM2; CALM3; CDK9; EP300; FLT1; IKBKG; KDR; LMO2; PSMD4; STAT5A; STAT5B	AAKB1_HUMAN; AAKB2_HUMAN; AAKG1_HUMAN; AAKG2_HUMAN; AAKG3_HUMAN; AAPK1_HUMAN; AAPK2_HUMAN; ACV1B_HUMAN; ACVL1_HUMAN; ACVR1_HUMAN; ADA10_HUMAN; ADA17_HUMAN; AKT1_HUMAN; AKT2_HUMAN; AKT3_HUMAN; ALK_HUMAN; AMHR2_HUMAN; APH1A_HUMAN; APH1B_HUMAN; ARAF_HUMAN; ARBK1_HUMAN; ARBK2_HUMAN; AVR2A_HUMAN; AVR2B_HUMAN; BMP1_HUMAN; BMPR2_HUMAN; BMR1A_HUMAN; BMR1B_HUMAN; BRAF_HUMAN; BTK_HUMAN; CALM_HUMAN; CASP1_H…	237	237	10
0.00039394	0.000925859	GO:0002562	b	3	somatic diversification of immune receptors via germline recombination within a single locus	ACBP_HUMAN; AICDA_HUMAN; ANF_HUMAN; ANGT_HUMAN; AREG_HUMAN; BC11B_HUMAN; BCL6_HUMAN; BDNF_HUMAN; BMP10_HUMAN; BMP15_HUMAN; BMP2_HUMAN; BMP3B_HUMAN; BMP3_HUMAN; BMP4_HUMAN; BMP5_HUMAN; BMP6_HUMAN; BMP7_HUMAN; BMP8B_HUMAN; BTC_HUMAN; CALCA_HUMAN; CALCB_HUMAN; CALC_HUMAN; CCKN_HUMAN; CD40L_HUMAN; CD80_HUMAN; CD86_HUMAN; CGHB_HUMAN; CH60_HUMAN; CLCF1_HUMAN; COLI_HUMAN; CRF_HUMAN; CSF2_HUMAN; CSF3_HUM…	LIG4; MSH2; MSH6; NBN; XRCC5	DNLI4_HUMAN; MSH2_HUMAN; MSH6_HUMAN; NBN_HUMAN; XRCC5_HUMAN; XRCC6_HUMAN	55	55	5
0.000440256	0.00102949	GO:0048565	b	3	digestive tract development	AA1R_HUMAN; AA2AR_HUMAN; AA2BR_HUMAN; AA3R_HUMAN; AAKB1_HUMAN; AAKB2_HUMAN; AAKG1_HUMAN; AAKG2_HUMAN; AAKG3_HUMAN; AAPK1_HUMAN; AAPK2_HUMAN; ACBP_HUMAN; ACV1B_HUMAN; ACVL1_HUMAN; ACVR1_HUMAN; ADA_HUMAN; AGTR1_HUMAN; AGTR2_HUMAN; AKT1_HUMAN; AKT2_HUMAN; AKT3_HUMAN; AL1A2_HUMAN; ALK_HUMAN; ALX4_HUMAN; AMHR2_HUMAN; ANF_HUMAN; ANGT_HUMAN; APC_HUMAN; ARAF_HUMAN; ARBK1_HUMAN; ARBK2_HUMAN; AREG_HUMAN; A…	CDK9; CREBBP; EP300; FLT1; IKBKG; KDR; PCM1	AAKB1_HUMAN; AAKB2_HUMAN; AAKG1_HUMAN; AAKG2_HUMAN; AAKG3_HUMAN; AAPK1_HUMAN; AAPK2_HUMAN; ACV1B_HUMAN; ACVL1_HUMAN; ACVR1_HUMAN; AKT1_HUMAN; AKT2_HUMAN; AKT3_HUMAN; ALK_HUMAN; AMHR2_HUMAN; ARAF_HUMAN; ARBK1_HUMAN; ARBK2_HUMAN; AVR2A_HUMAN; AVR2B_HUMAN; BMPR2_HUMAN; BMR1A_HUMAN; BMR1B_HUMAN; BRAF_HUMAN; BTK_HUMAN; CBP_HUMAN; CCDC6_HUMAN; CCNH_HUMAN; CDC7_HUMAN; CDK1_HUMAN; CDK2_HUMAN; CDK3_HUMAN;…	121	120	7
0.000465565	0.00107778	GO:0002200	b	3	somatic diversification of immune receptors	ACBP_HUMAN; AICDA_HUMAN; ANF_HUMAN; ANGT_HUMAN; AREG_HUMAN; BC11B_HUMAN; BCL6_HUMAN; BDNF_HUMAN; BMP10_HUMAN; BMP15_HUMAN; BMP2_HUMAN; BMP3B_HUMAN; BMP3_HUMAN; BMP4_HUMAN; BMP5_HUMAN; BMP6_HUMAN; BMP7_HUMAN; BMP8B_HUMAN; BTC_HUMAN; CALCA_HUMAN; CALCB_HUMAN; CALC_HUMAN; CCKN_HUMAN; CD40L_HUMAN; CD80_HUMAN; CD86_HUMAN; CGHB_HUMAN; CH60_HUMAN; CLCF1_HUMAN; COLI_HUMAN; CRF_HUMAN; CSF2_HUMAN; CSF3_HUM…	LIG4; MSH2; MSH6; NBN; XRCC5	DNLI4_HUMAN; MSH2_HUMAN; MSH6_HUMAN; NBN_HUMAN; XRCC5_HUMAN; XRCC6_HUMAN	57	57	5
0.000465565	0.00107778	GO:0048146	b	3	positive regulation of fibroblast proliferation	2B13_HUMAN; A6NE42_HUMAN; AAKB1_HUMAN; AAKB2_HUMAN; AAKG1_HUMAN; AAKG2_HUMAN; AAKG3_HUMAN; AAPK1_HUMAN; AAPK2_HUMAN; ACBP_HUMAN; ACV1B_HUMAN; ACVL1_HUMAN; ACVR1_HUMAN; AKT1_HUMAN; AKT2_HUMAN; AKT3_HUMAN; ALK_HUMAN; AMHR2_HUMAN; ANF_HUMAN; ANGT_HUMAN; AQP1_HUMAN; ARAF_HUMAN; ARBK1_HUMAN; ARBK2_HUMAN; AREG_HUMAN; ATF2_HUMAN; AVR2A_HUMAN; AVR2B_HUMAN; BDNF_HUMAN; BMI1_HUMAN; BMP10_HUMAN; BMP15_HUMAN…	CDK9; E2F1; FLT1; IKBKG; KDR; LIG4; PCNA	AAKB1_HUMAN; AAKB2_HUMAN; AAKG1_HUMAN; AAKG2_HUMAN; AAKG3_HUMAN; AAPK1_HUMAN; AAPK2_HUMAN; ACV1B_HUMAN; ACVL1_HUMAN; ACVR1_HUMAN; AKT1_HUMAN; AKT2_HUMAN; AKT3_HUMAN; ALK_HUMAN; AMHR2_HUMAN; ARAF_HUMAN; ARBK1_HUMAN; ARBK2_HUMAN; AVR2A_HUMAN; AVR2B_HUMAN; BMPR2_HUMAN; BMR1A_HUMAN; BMR1B_HUMAN; BRAF_HUMAN; BTK_HUMAN; CCNA2_HUMAN; CCNH_HUMAN; CDC7_HUMAN; CDK1_HUMAN; CDK2_HUMAN; CDK3_HUMAN; CDK4_HUMAN…	57	57	5
0.000475262	0.00109476	GO:0070201	b	3	regulation of establishment of protein localization	1433B_HUMAN; 1433E_HUMAN; 1433F_HUMAN; 1433G_HUMAN; 1433S_HUMAN; 1433T_HUMAN; 1433Z_HUMAN; 2A5A_HUMAN; 2A5B_HUMAN; 2A5D_HUMAN; 2A5E_HUMAN; 2A5G_HUMAN; 2AAA_HUMAN; 2AAB_HUMAN; 2ABB_HUMAN; 2ABG_HUMAN; 5HT2B_HUMAN; AA1R_HUMAN; AA2AR_HUMAN; AA2BR_HUMAN; AA3R_HUMAN; AAKB1_HUMAN; AAKB2_HUMAN; AAKG1_HUMAN; AAKG2_HUMAN; AAKG3_HUMAN; AAPK1_HUMAN; AAPK2_HUMAN; ACBP_HUMAN; ACES_HUMAN; ACV1B_HUMAN; ACVL1_HUM…	BARD1; BRCA1; CDK9; CREBBP; EP300; FLT1; IKBKG; KDR; PCNA; PSMD4; YWHAG; YWHAZ	1433B_HUMAN; 1433E_HUMAN; 1433F_HUMAN; 1433G_HUMAN; 1433S_HUMAN; 1433T_HUMAN; 1433Z_HUMAN; AAKB1_HUMAN; AAKB2_HUMAN; AAKG1_HUMAN; AAKG2_HUMAN; AAKG3_HUMAN; AAPK1_HUMAN; AAPK2_HUMAN; ACV1B_HUMAN; ACVL1_HUMAN; ACVR1_HUMAN; ADA10_HUMAN; ADA17_HUMAN; AKT1_HUMAN; AKT2_HUMAN; AKT3_HUMAN; ALK_HUMAN; AMHR2_HUMAN; APH1A_HUMAN; APH1B_HUMAN; ARAF_HUMAN; ARBK1_HUMAN; ARBK2_HUMAN; AVR2A_HUMAN; AVR2B_HUMAN; BA…	291	289	11
0.000484371	0.00111022	GO:0002697	b	3	regulation of immune effector process	1A01_HUMAN; 1A02_HUMAN; 1A03_HUMAN; 1A11_HUMAN; 1A23_HUMAN; 1A24_HUMAN; 1A25_HUMAN; 1A26_HUMAN; 1A29_HUMAN; 1A30_HUMAN; 1A31_HUMAN; 1A32_HUMAN; 1A33_HUMAN; 1A34_HUMAN; 1A36_HUMAN; 1A43_HUMAN; 1A66_HUMAN; 1A68_HUMAN; 1A69_HUMAN; 1A74_HUMAN; 1A80_HUMAN; 1B08_HUMAN; 1B15_HUMAN; 1B27_HUMAN; 1B35_HUMAN; 1B44_HUMAN; 1C03_HUMAN; 1C04_HUMAN; 1C05_HUMAN; 1C06_HUMAN; 1C07_HUMAN; 1C12_HUMAN; 2B11_HUMAN; 2B1…	AP1B1; AP2A2; CDK9; FLT1; H2AFX; IKBKG; KDR; LAG3; STAT5A; STAT5B; TP53	AAKB1_HUMAN; AAKB2_HUMAN; AAKG1_HUMAN; AAKG2_HUMAN; AAKG3_HUMAN; AAPK1_HUMAN; AAPK2_HUMAN; ACV1B_HUMAN; ACVL1_HUMAN; ACVR1_HUMAN; AKT1_HUMAN; AKT2_HUMAN; AKT3_HUMAN; ALK_HUMAN; AMHR2_HUMAN; AP1B1_HUMAN; AP2A2_HUMAN; ARAF_HUMAN; ARBK1_HUMAN; ARBK2_HUMAN; AVR2A_HUMAN; AVR2B_HUMAN; B2MG_HUMAN; BMPR2_HUMAN; BMR1A_HUMAN; BMR1B_HUMAN; BRAF_HUMAN; BTK_HUMAN; CCNH_HUMAN; CDC7_HUMAN; CDK1_HUMAN; CDK2_HUMA…	247	244	10
0.000536388	0.00122339	GO:0016197	b	3	endosome transport	ABCA1_HUMAN; ADRB2_HUMAN; AKTIP_HUMAN; ANR27_HUMAN; AP1M1_HUMAN; AP2A1_HUMAN; ARF6_HUMAN; ARL4C_HUMAN; BET1L_HUMAN; CHM1A_HUMAN; CHM2A_HUMAN; CHM2B_HUMAN; CHM4A_HUMAN; CHM4B_HUMAN; CHM4C_HUMAN; CHMP3_HUMAN; CHMP5_HUMAN; CHMP6_HUMAN; CHMP7_HUMAN; DCLK1_HUMAN; DPY30_HUMAN; EEA1_HUMAN; EHD1_HUMAN; EHD2_HUMAN; EHD3_HUMAN; EHD4_HUMAN; EPS15_HUMAN; F16A2_HUMAN; FA21A_HUMAN; FA21B_HUMAN; FA21C_HUMAN; FY…	LYST; UBC	LYST_HUMAN; RL40_HUMAN; RS27A_HUMAN; TS101_HUMAN; UBB_HUMAN; UBC_HUMAN	124	124	7
0.000594397	0.00134905	GO:0007080	b	3	mitotic metaphase plate congression	CCNA2_HUMAN; CCNB1_HUMAN; CDC23_HUMAN; CDCA5_HUMAN; CDK2_HUMAN; CENPE_HUMAN; E2F2_HUMAN; KI18A_HUMAN; PINX1_HUMAN; PSRC1_HUMAN; RB_HUMAN; RRS1_HUMAN; SEH1_HUMAN; SPDLY_HUMAN; ZN828_HUMAN; ZW10_HUMAN	RB1	CCNA2_HUMAN; CDK2_HUMAN; E2F2_HUMAN; RB_HUMAN	15	15	3
0.00060371	0.0013635	GO:0051272	b	3	positive regulation of cellular component movement	1A02_HUMAN; 2B13_HUMAN; A2A284_HUMAN; AA1R_HUMAN; AA2AR_HUMAN; AA2BR_HUMAN; AA3R_HUMAN; AAKB1_HUMAN; AAKB2_HUMAN; AAKG1_HUMAN; AAKG2_HUMAN; AAKG3_HUMAN; AAMP_HUMAN; AAPK1_HUMAN; AAPK2_HUMAN; ACBP_HUMAN; ACTN4_HUMAN; ACV1B_HUMAN; ACVL1_HUMAN; ACVR1_HUMAN; ADA10_HUMAN; ADA17_HUMAN; ADA2A_HUMAN; ADAM8_HUMAN; ADAM9_HUMAN; AGRIN_HUMAN; AGTR1_HUMAN; AGTR2_HUMAN; AIF1_HUMAN; AKT1_HUMAN; AKT2_HUMAN; AKT3…	CDK9; EP300; FLT1; HDAC1; HDAC2; IKBKG; KDR; PSMD4; STAT5A; STAT5B	AAKB1_HUMAN; AAKB2_HUMAN; AAKG1_HUMAN; AAKG2_HUMAN; AAKG3_HUMAN; AAPK1_HUMAN; AAPK2_HUMAN; ACV1B_HUMAN; ACVL1_HUMAN; ACVR1_HUMAN; ADA10_HUMAN; ADA17_HUMAN; AKT1_HUMAN; AKT2_HUMAN; AKT3_HUMAN; ALK_HUMAN; AMHR2_HUMAN; APH1A_HUMAN; APH1B_HUMAN; ARAF_HUMAN; ARBK1_HUMAN; ARBK2_HUMAN; AVR2A_HUMAN; AVR2B_HUMAN; BMP1_HUMAN; BMPR2_HUMAN; BMR1A_HUMAN; BMR1B_HUMAN; BRAF_HUMAN; BTK_HUMAN; CASP1_HUMAN; CASP2_…	254	251	10
0.00067929	0.00152675	GO:0070665	b	3	positive regulation of leukocyte proliferation	1A02_HUMAN; 2B13_HUMAN; AAKB1_HUMAN; AAKB2_HUMAN; AAKG1_HUMAN; AAKG2_HUMAN; AAKG3_HUMAN; AAPK1_HUMAN; AAPK2_HUMAN; ACBP_HUMAN; ACHA4_HUMAN; ACHB2_HUMAN; ACV1B_HUMAN; ACVL1_HUMAN; ACVR1_HUMAN; ADA_HUMAN; ADK_HUMAN; AKT1_HUMAN; AKT2_HUMAN; AKT3_HUMAN; ALK_HUMAN; AMHR2_HUMAN; ANF_HUMAN; ANGT_HUMAN; ARAF_HUMAN; ARBK1_HUMAN; ARBK2_HUMAN; AREG_HUMAN; AVR2A_HUMAN; AVR2B_HUMAN; B2MG_HUMAN; BCL2_HUMAN; BC…	BLM; CDK9; FLT1; IKBKG; KDR; PCNA; STAT5A; STAT5B	AAKB1_HUMAN; AAKB2_HUMAN; AAKG1_HUMAN; AAKG2_HUMAN; AAKG3_HUMAN; AAPK1_HUMAN; AAPK2_HUMAN; ACV1B_HUMAN; ACVL1_HUMAN; ACVR1_HUMAN; AKT1_HUMAN; AKT2_HUMAN; AKT3_HUMAN; ALK_HUMAN; AMHR2_HUMAN; ARAF_HUMAN; ARBK1_HUMAN; ARBK2_HUMAN; AVR2A_HUMAN; AVR2B_HUMAN; BLM_HUMAN; BMPR2_HUMAN; BMR1A_HUMAN; BMR1B_HUMAN; BRAF_HUMAN; BTK_HUMAN; CCNH_HUMAN; CDC7_HUMAN; CDK1_HUMAN; CDK2_HUMAN; CDK3_HUMAN; CDK4_HUMAN; …	133	129	7
0.000725473	0.00162268	GO:0045132	b	3	meiotic chromosome segregation	2A5G_HUMAN; ADA10_HUMAN; ADA17_HUMAN; APH1A_HUMAN; APH1B_HUMAN; BMP1_HUMAN; BRCA2_HUMAN; CASP1_HUMAN; CASP2_HUMAN; CASP3_HUMAN; CASP4_HUMAN; CASP5_HUMAN; CASP6_HUMAN; CASP7_HUMAN; CASP8_HUMAN; CASP9_HUMAN; CASPA_HUMAN; CASPE_HUMAN; CNDP1_HUMAN; ERCC1_HUMAN; ESPL1_HUMAN; FMN2_HUMAN; FURIN_HUMAN; GRAB_HUMAN; KLK3_HUMAN; MLH1_HUMAN; MSH4_HUMAN; MSH5_HUMAN; NICA_HUMAN; PEN2_HUMAN; PP2AA_HUMAN; PRS4_H…	BRCA2; PSMD4	ADA10_HUMAN; ADA17_HUMAN; APH1A_HUMAN; APH1B_HUMAN; BMP1_HUMAN; BRCA2_HUMAN; CASP1_HUMAN; CASP2_HUMAN; CASP3_HUMAN; CASP4_HUMAN; CASP5_HUMAN; CASP6_HUMAN; CASP7_HUMAN; CASP8_HUMAN; CASP9_HUMAN; CASPA_HUMAN; CASPE_HUMAN; CNDP1_HUMAN; ESPL1_HUMAN; FURIN_HUMAN; GRAB_HUMAN; KLK3_HUMAN; NICA_HUMAN; PEN2_HUMAN; PRS4_HUMAN; PRS6A_HUMAN; PRS6B_HUMAN; PRS7_HUMAN; PRS8_HUMAN; PSA1_HUMAN; PSA2_HUMAN; PSA3_H…	16	16	3
0.000759747	0.00167506	GO:0040016	b	3	embryonic cleavage	AATF_HUMAN; ERCC2_HUMAN; PK3CA_HUMAN; PK3CB_HUMAN; PK3CD_HUMAN	AATF; PIK3CA	AATF_HUMAN; PK3CA_HUMAN; PK3CB_HUMAN; PK3CD_HUMAN	4	4	2
0.000759747	0.00167506	GO:0000115	b	3	regulation of transcription involved in S phase of mitotic cell cycle	ABL1_HUMAN; CRK_HUMAN; KLF11_HUMAN; SIN3A_HUMAN	ABL1	ABL1_HUMAN; CRK_HUMAN	4	4	2
0.000759747	0.00167506	GO:0032467	b	3	positive regulation of cytokinesis	AAKB1_HUMAN; AAKB2_HUMAN; AAKG1_HUMAN; AAKG2_HUMAN; AAKG3_HUMAN; AAPK1_HUMAN; AAPK2_HUMAN; ACV1B_HUMAN; ACVL1_HUMAN; ACVR1_HUMAN; AKT1_HUMAN; AKT2_HUMAN; AKT3_HUMAN; ALK_HUMAN; AMHR2_HUMAN; ARAF_HUMAN; ARBK1_HUMAN; ARBK2_HUMAN; AVR2A_HUMAN; AVR2B_HUMAN; BMPR2_HUMAN; BMR1A_HUMAN; BMR1B_HUMAN; BRAF_HUMAN; BTK_HUMAN; CCNH_HUMAN; CDC6_HUMAN; CDC7_HUMAN; CDK1_HUMAN; CDK2_HUMAN; CDK3_HUMAN; CDK4_HUMAN;…	CDC6; CDK9; FLT1; IKBKG; KDR	AAKB1_HUMAN; AAKB2_HUMAN; AAKG1_HUMAN; AAKG2_HUMAN; AAKG3_HUMAN; AAPK1_HUMAN; AAPK2_HUMAN; ACV1B_HUMAN; ACVL1_HUMAN; ACVR1_HUMAN; AKT1_HUMAN; AKT2_HUMAN; AKT3_HUMAN; ALK_HUMAN; AMHR2_HUMAN; ARAF_HUMAN; ARBK1_HUMAN; ARBK2_HUMAN; AVR2A_HUMAN; AVR2B_HUMAN; BMPR2_HUMAN; BMR1A_HUMAN; BMR1B_HUMAN; BRAF_HUMAN; BTK_HUMAN; CCNH_HUMAN; CDC6_HUMAN; CDC7_HUMAN; CDK1_HUMAN; CDK2_HUMAN; CDK3_HUMAN; CDK4_HUMAN;…	4	4	2
0.000764755	0.00167811	GO:0061024	b	3	membrane organization	1A02_HUMAN; 2A5A_HUMAN; 2A5B_HUMAN; 2A5D_HUMAN; 2A5E_HUMAN; 2A5G_HUMAN; 2AAA_HUMAN; 2AAB_HUMAN; 2ABB_HUMAN; 2ABG_HUMAN; 5HT1B_HUMAN; 5HT2B_HUMAN; A4GAT_HUMAN; A4_HUMAN; AA1R_HUMAN; AA2AR_HUMAN; AA2BR_HUMAN; AA3R_HUMAN; AAKB1_HUMAN; AAKB2_HUMAN; AAKG1_HUMAN; AAKG2_HUMAN; AAKG3_HUMAN; AAPK1_HUMAN; AAPK2_HUMAN; ABCA1_HUMAN; ABCA7_HUMAN; ABR_HUMAN; ACBP_HUMAN; ACES_HUMAN; ACHA7_HUMAN; ACHB_HUMAN; ACT…	AP1B1; AP2A2; CDK9; CREBBP; FLT1; IKBKG; KDR; PSMD4; TP53; UBC	AAKB1_HUMAN; AAKB2_HUMAN; AAKG1_HUMAN; AAKG2_HUMAN; AAKG3_HUMAN; AAPK1_HUMAN; AAPK2_HUMAN; ACV1B_HUMAN; ACVL1_HUMAN; ACVR1_HUMAN; ADA10_HUMAN; ADA17_HUMAN; AKT1_HUMAN; AKT2_HUMAN; AKT3_HUMAN; ALK_HUMAN; AMHR2_HUMAN; AP1B1_HUMAN; AP2A2_HUMAN; APH1A_HUMAN; APH1B_HUMAN; ARAF_HUMAN; ARBK1_HUMAN; ARBK2_HUMAN; ASPP2_HUMAN; AVR2A_HUMAN; AVR2B_HUMAN; BMP1_HUMAN; BMPR2_HUMAN; BMR1A_HUMAN; BMR1B_HUMAN; BRA…	628	624	17
0.000814059	0.00177787	GO:0009896	b	3	positive regulation of catabolic process	1A02_HUMAN; AAAD_HUMAN; AAKB1_HUMAN; AAKB2_HUMAN; AAKG1_HUMAN; AAKG2_HUMAN; AAKG3_HUMAN; AAPK1_HUMAN; AAPK2_HUMAN; ABHD5_HUMAN; ACBP_HUMAN; ACV1B_HUMAN; ACVL1_HUMAN; ACVR1_HUMAN; ADA10_HUMAN; ADA17_HUMAN; ADA1B_HUMAN; ADA2A_HUMAN; ADAM8_HUMAN; ADAM9_HUMAN; AKT1_HUMAN; AKT2_HUMAN; AKT3_HUMAN; ALK_HUMAN; AMHR2_HUMAN; ANF_HUMAN; ANGL3_HUMAN; ANGT_HUMAN; APC_HUMAN; APH1A_HUMAN; APH1B_HUMAN; APOA2_HUM…	BARD1; BRCA1; CDK9; EP300; FLT1; IKBKG; KDR; PSMD4; TP53	AAKB1_HUMAN; AAKB2_HUMAN; AAKG1_HUMAN; AAKG2_HUMAN; AAKG3_HUMAN; AAPK1_HUMAN; AAPK2_HUMAN; ACV1B_HUMAN; ACVL1_HUMAN; ACVR1_HUMAN; ADA10_HUMAN; ADA17_HUMAN; AKT1_HUMAN; AKT2_HUMAN; AKT3_HUMAN; ALK_HUMAN; AMHR2_HUMAN; APH1A_HUMAN; APH1B_HUMAN; ARAF_HUMAN; ARBK1_HUMAN; ARBK2_HUMAN; AVR2A_HUMAN; AVR2B_HUMAN; BARD1_HUMAN; BMP1_HUMAN; BMPR2_HUMAN; BMR1A_HUMAN; BMR1B_HUMAN; BRAF_HUMAN; BRCA1_HUMAN; BTK_…	135	133	7
0.000839175	0.00182412	GO:0006952	b	3	defense response	1433B_HUMAN; 1433E_HUMAN; 1433F_HUMAN; 1433G_HUMAN; 1433S_HUMAN; 1433T_HUMAN; 1433Z_HUMAN; 1A01_HUMAN; 1A02_HUMAN; 1A03_HUMAN; 1A11_HUMAN; 1A23_HUMAN; 1A24_HUMAN; 1A25_HUMAN; 1A26_HUMAN; 1A29_HUMAN; 1A30_HUMAN; 1A31_HUMAN; 1A32_HUMAN; 1A33_HUMAN; 1A34_HUMAN; 1A36_HUMAN; 1A43_HUMAN; 1A66_HUMAN; 1A68_HUMAN; 1A69_HUMAN; 1A74_HUMAN; 1A80_HUMAN; 1B07_HUMAN; 1B08_HUMAN; 1B13_HUMAN; 1B14_HUMAN; 1B15_HUM…	AP1B1; AP2A2; CDK9; CREB1; EP300; FLT1; H2AFX; HDAC1; HDAC2; IKBKG; KDR; LAG3; LYST; PSMD4; STAT5A; STAT5B; UBC; YWHAG; YWHAZ	1433B_HUMAN; 1433E_HUMAN; 1433F_HUMAN; 1433G_HUMAN; 1433S_HUMAN; 1433T_HUMAN; 1433Z_HUMAN; AAKB1_HUMAN; AAKB2_HUMAN; AAKG1_HUMAN; AAKG2_HUMAN; AAKG3_HUMAN; AAPK1_HUMAN; AAPK2_HUMAN; ACV1B_HUMAN; ACVL1_HUMAN; ACVR1_HUMAN; ADA10_HUMAN; ADA17_HUMAN; AKT1_HUMAN; AKT2_HUMAN; AKT3_HUMAN; ALK_HUMAN; AMHR2_HUMAN; AP1B1_HUMAN; AP2A2_HUMAN; APH1A_HUMAN; APH1B_HUMAN; ARAF_HUMAN; ARBK1_HUMAN; ARBK2_HUMAN; AV…	1236	1116	25
0.000846679	0.00183183	GO:0032879	b	3	regulation of localization	1433B_HUMAN; 1433E_HUMAN; 1433F_HUMAN; 1433G_HUMAN; 1433S_HUMAN; 1433T_HUMAN; 1433Z_HUMAN; 1A02_HUMAN; 2A5A_HUMAN; 2A5B_HUMAN; 2A5D_HUMAN; 2A5E_HUMAN; 2A5G_HUMAN; 2AAA_HUMAN; 2AAB_HUMAN; 2ABB_HUMAN; 2ABG_HUMAN; 2B13_HUMAN; 5HT1B_HUMAN; 5HT2A_HUMAN; 5HT2B_HUMAN; 5HT2C_HUMAN; 7B2_HUMAN; A2A284_HUMAN; AA1R_HUMAN; AA2AR_HUMAN; AA2BR_HUMAN; AA3R_HUMAN; AAAS_HUMAN; AACS_HUMAN; AAKB1_HUMAN; AAKB2_HUMAN;…	BARD1; BRCA1; CALM1; CALM2; CALM3; CDK9; CREB1; CREBBP; EP300; FLT1; HDAC1; HDAC2; IKBKG; KDR; PCNA; PIN1; PSMD4; RB1; STAT5A; STAT5B; YWHAG; YWHAZ	1433B_HUMAN; 1433E_HUMAN; 1433F_HUMAN; 1433G_HUMAN; 1433S_HUMAN; 1433T_HUMAN; 1433Z_HUMAN; AAKB1_HUMAN; AAKB2_HUMAN; AAKG1_HUMAN; AAKG2_HUMAN; AAKG3_HUMAN; AAPK1_HUMAN; AAPK2_HUMAN; ACV1B_HUMAN; ACVL1_HUMAN; ACVR1_HUMAN; ADA10_HUMAN; ADA17_HUMAN; AKT1_HUMAN; AKT2_HUMAN; AKT3_HUMAN; ALK_HUMAN; AMHR2_HUMAN; APH1A_HUMAN; APH1B_HUMAN; ARAF_HUMAN; ARBK1_HUMAN; ARBK2_HUMAN; AVR2A_HUMAN; AVR2B_HUMAN; BA…	1192	1181	26
0.000867897	0.00186901	GO:0048646	b	3	anatomical structure formation involved in morphogenesis	A4D1W7_HUMAN; A6NE42_HUMAN; A6NKB1_HUMAN; AA1R_HUMAN; AA2AR_HUMAN; AA2BR_HUMAN; AA3R_HUMAN; AAKB1_HUMAN; AAKB2_HUMAN; AAKG1_HUMAN; AAKG2_HUMAN; AAKG3_HUMAN; AAMP_HUMAN; AAPK1_HUMAN; AAPK2_HUMAN; ABI1_HUMAN; ACBP_HUMAN; ACHA7_HUMAN; ACTC_HUMAN; ACTG_HUMAN; ACTS_HUMAN; ACV1B_HUMAN; ACVL1_HUMAN; ACVR1_HUMAN; ADA10_HUMAN; ADA12_HUMAN; ADA15_HUMAN; ADA17_HUMAN; ADAM8_HUMAN; ADAM9_HUMAN; ADA_HUMAN; ADM…	ATM; CDK9; CREBBP; EP300; FLT1; HDAC1; HDAC2; IKBKG; KDR; LMO4; PCM1; PCNT; PSMD4	AAKB1_HUMAN; AAKB2_HUMAN; AAKG1_HUMAN; AAKG2_HUMAN; AAKG3_HUMAN; AAPK1_HUMAN; AAPK2_HUMAN; ACV1B_HUMAN; ACVL1_HUMAN; ACVR1_HUMAN; ADA10_HUMAN; ADA17_HUMAN; AKT1_HUMAN; AKT2_HUMAN; AKT3_HUMAN; ALK_HUMAN; AMHR2_HUMAN; APH1A_HUMAN; APH1B_HUMAN; ARAF_HUMAN; ARBK1_HUMAN; ARBK2_HUMAN; ATM_HUMAN; AVR2A_HUMAN; AVR2B_HUMAN; BMP1_HUMAN; BMPR2_HUMAN; BMR1A_HUMAN; BMR1B_HUMAN; BRAF_HUMAN; BTK_HUMAN; CASP1_HU…	695	689	18
0.000881185	0.00188884	GO:0032835	b	3	glomerulus development	AA1R_HUMAN; AA2AR_HUMAN; AA2BR_HUMAN; AA3R_HUMAN; AAKB1_HUMAN; AAKB2_HUMAN; AAKG1_HUMAN; AAKG2_HUMAN; AAKG3_HUMAN; AAPK1_HUMAN; AAPK2_HUMAN; ACBP_HUMAN; ACV1B_HUMAN; ACVL1_HUMAN; ACVR1_HUMAN; ADIPO_HUMAN; AGRIN_HUMAN; AGTR1_HUMAN; AGTR2_HUMAN; AKT1_HUMAN; AKT2_HUMAN; AKT3_HUMAN; ALK_HUMAN; AMHR2_HUMAN; ANF_HUMAN; ANGT_HUMAN; ARAF_HUMAN; ARBK1_HUMAN; ARBK2_HUMAN; AREG_HUMAN; AVR2A_HUMAN; AVR2B_HUM…	CDK9; CREBBP; EP300; FLT1; IKBKG; KDR; PCM1	AAKB1_HUMAN; AAKB2_HUMAN; AAKG1_HUMAN; AAKG2_HUMAN; AAKG3_HUMAN; AAPK1_HUMAN; AAPK2_HUMAN; ACV1B_HUMAN; ACVL1_HUMAN; ACVR1_HUMAN; AKT1_HUMAN; AKT2_HUMAN; AKT3_HUMAN; ALK_HUMAN; AMHR2_HUMAN; ARAF_HUMAN; ARBK1_HUMAN; ARBK2_HUMAN; AVR2A_HUMAN; AVR2B_HUMAN; BMPR2_HUMAN; BMR1A_HUMAN; BMR1B_HUMAN; BRAF_HUMAN; BTK_HUMAN; CBP_HUMAN; CCDC6_HUMAN; CCNH_HUMAN; CDC7_HUMAN; CDK1_HUMAN; CDK2_HUMAN; CDK3_HUMAN;…	38	38	4
0.000891725	0.00190262	GO:0050865	b	3	regulation of cell activation	1A02_HUMAN; 1B35_HUMAN; 2B11_HUMAN; 2B13_HUMAN; 2B14_HUMAN; 2B17_HUMAN; 2B18_HUMAN; 2B19_HUMAN; 2B1A_HUMAN; 2B1B_HUMAN; 2B1E_HUMAN; 2B1F_HUMAN; 2B1G_HUMAN; A2AAT3_HUMAN; AA1R_HUMAN; AA2AR_HUMAN; AA2BR_HUMAN; AA3R_HUMAN; AAKB1_HUMAN; AAKB2_HUMAN; AAKG1_HUMAN; AAKG2_HUMAN; AAKG3_HUMAN; AAPK1_HUMAN; AAPK2_HUMAN; ABR_HUMAN; ACBP_HUMAN; ACHA4_HUMAN; ACHB2_HUMAN; ACK1_HUMAN; ACV1B_HUMAN; ACVL1_HUMAN; A…	ATM; BLM; CDK9; FLT1; IKBKG; KDR; LAG3; PCNA; PIK3CA; PSMD4; STAT5A; STAT5B; TP53	AAKB1_HUMAN; AAKB2_HUMAN; AAKG1_HUMAN; AAKG2_HUMAN; AAKG3_HUMAN; AAPK1_HUMAN; AAPK2_HUMAN; ACV1B_HUMAN; ACVL1_HUMAN; ACVR1_HUMAN; ADA10_HUMAN; ADA17_HUMAN; AKT1_HUMAN; AKT2_HUMAN; AKT3_HUMAN; ALK_HUMAN; AMHR2_HUMAN; APH1A_HUMAN; APH1B_HUMAN; ARAF_HUMAN; ARBK1_HUMAN; ARBK2_HUMAN; ATM_HUMAN; AVR2A_HUMAN; AVR2B_HUMAN; BLM_HUMAN; BMP1_HUMAN; BMPR2_HUMAN; BMR1A_HUMAN; BMR1B_HUMAN; BRAF_HUMAN; BTK_HUMA…	421	413	13
0.000903686	0.0019193	GO:0009653	b	3	anatomical structure morphogenesis	1433B_HUMAN; 1433E_HUMAN; 1433F_HUMAN; 1433G_HUMAN; 1433S_HUMAN; 1433T_HUMAN; 1433Z_HUMAN; 1B27_HUMAN; 2A5G_HUMAN; 2B1F_HUMAN; 5HT2B_HUMAN; A4D1W7_HUMAN; A4_HUMAN; A6NE42_HUMAN; A6NKB1_HUMAN; A8K4H7_HUMAN; AA1R_HUMAN; AA2AR_HUMAN; AA2BR_HUMAN; AA3R_HUMAN; AAKB1_HUMAN; AAKB2_HUMAN; AAKG1_HUMAN; AAKG2_HUMAN; AAKG3_HUMAN; AAMP_HUMAN; AAPK1_HUMAN; AAPK2_HUMAN; ABI1_HUMAN; ABL1_HUMAN; ABL2_HUMAN; ABLM…	ABL1; AP2A2; ARHGEF1; ATM; BARD1; BRCA1; CDK9; CREB1; CREBBP; EP300; FLT1; HDAC1; HDAC2; IKBKG; KDR; LMO4; PCM1; PCNA; PCNT; PSMD4; SIAH1; SIAH2; STAT5A; STAT5B; TP53; YWHAG; YWHAZ	1433B_HUMAN; 1433E_HUMAN; 1433F_HUMAN; 1433G_HUMAN; 1433S_HUMAN; 1433T_HUMAN; 1433Z_HUMAN; AAKB1_HUMAN; AAKB2_HUMAN; AAKG1_HUMAN; AAKG2_HUMAN; AAKG3_HUMAN; AAPK1_HUMAN; AAPK2_HUMAN; ABL1_HUMAN; ACV1B_HUMAN; ACVL1_HUMAN; ACVR1_HUMAN; ADA10_HUMAN; ADA17_HUMAN; AKT1_HUMAN; AKT2_HUMAN; AKT3_HUMAN; ALK_HUMAN; AMHR2_HUMAN; AP2A2_HUMAN; APH1A_HUMAN; APH1B_HUMAN; ARAF_HUMAN; ARBK1_HUMAN; ARBK2_HUMAN; ARH…	1815	1792	35
0.000915892	0.00193634	GO:0035239	b	3	tube morphogenesis	A6NE42_HUMAN; AA1R_HUMAN; AA2AR_HUMAN; AA2BR_HUMAN; AA3R_HUMAN; AAKB1_HUMAN; AAKB2_HUMAN; AAKG1_HUMAN; AAKG2_HUMAN; AAKG3_HUMAN; AAPK1_HUMAN; AAPK2_HUMAN; ACBP_HUMAN; ACV1B_HUMAN; ACVL1_HUMAN; ACVR1_HUMAN; ADA10_HUMAN; ADA17_HUMAN; ADML_HUMAN; AGTR1_HUMAN; AGTR2_HUMAN; AKT1_HUMAN; AKT2_HUMAN; AKT3_HUMAN; ALK_HUMAN; ALX1_HUMAN; AMHR2_HUMAN; ANDR_HUMAN; ANF_HUMAN; ANGT_HUMAN; AP2A_HUMAN; APC_HUMAN;…	CDK9; CREBBP; EP300; FLT1; IKBKG; KDR; LMO4; PCM1; PSMD4	AAKB1_HUMAN; AAKB2_HUMAN; AAKG1_HUMAN; AAKG2_HUMAN; AAKG3_HUMAN; AAPK1_HUMAN; AAPK2_HUMAN; ACV1B_HUMAN; ACVL1_HUMAN; ACVR1_HUMAN; ADA10_HUMAN; ADA17_HUMAN; AKT1_HUMAN; AKT2_HUMAN; AKT3_HUMAN; ALK_HUMAN; AMHR2_HUMAN; APH1A_HUMAN; APH1B_HUMAN; ARAF_HUMAN; ARBK1_HUMAN; ARBK2_HUMAN; AVR2A_HUMAN; AVR2B_HUMAN; BMP1_HUMAN; BMPR2_HUMAN; BMR1A_HUMAN; BMR1B_HUMAN; BRAF_HUMAN; BTK_HUMAN; CASP1_HUMAN; CASP2_…	266	265	10
0.000948973	0.00199716	GO:0070663	b	3	regulation of leukocyte proliferation	1A02_HUMAN; 2B13_HUMAN; AAKB1_HUMAN; AAKB2_HUMAN; AAKG1_HUMAN; AAKG2_HUMAN; AAKG3_HUMAN; AAPK1_HUMAN; AAPK2_HUMAN; ACBP_HUMAN; ACHA4_HUMAN; ACHB2_HUMAN; ACV1B_HUMAN; ACVL1_HUMAN; ACVR1_HUMAN; ADA_HUMAN; ADK_HUMAN; AHR_HUMAN; AKT1_HUMAN; AKT2_HUMAN; AKT3_HUMAN; ALK_HUMAN; AMHR2_HUMAN; ANF_HUMAN; ANGT_HUMAN; APC_HUMAN; ARAF_HUMAN; ARBK1_HUMAN; ARBK2_HUMAN; AREG_HUMAN; ATM_HUMAN; AVR2A_HUMAN; AVR2B_…	ATM; BLM; CDK9; FLT1; IKBKG; KDR; PCNA; STAT5A; STAT5B	AAKB1_HUMAN; AAKB2_HUMAN; AAKG1_HUMAN; AAKG2_HUMAN; AAKG3_HUMAN; AAPK1_HUMAN; AAPK2_HUMAN; ACV1B_HUMAN; ACVL1_HUMAN; ACVR1_HUMAN; AKT1_HUMAN; AKT2_HUMAN; AKT3_HUMAN; ALK_HUMAN; AMHR2_HUMAN; ARAF_HUMAN; ARBK1_HUMAN; ARBK2_HUMAN; ATM_HUMAN; AVR2A_HUMAN; AVR2B_HUMAN; BLM_HUMAN; BMPR2_HUMAN; BMR1A_HUMAN; BMR1B_HUMAN; BRAF_HUMAN; BTK_HUMAN; CCNH_HUMAN; CDC7_HUMAN; CDK1_HUMAN; CDK2_HUMAN; CDK3_HUMAN; C…	182	177	8
0.00125677	0.00262111	GO:0000212	b	3	meiotic spindle organization	ADA10_HUMAN; ADA17_HUMAN; APH1A_HUMAN; APH1B_HUMAN; BMP1_HUMAN; CASP1_HUMAN; CASP2_HUMAN; CASP3_HUMAN; CASP4_HUMAN; CASP5_HUMAN; CASP6_HUMAN; CASP7_HUMAN; CASP8_HUMAN; CASP9_HUMAN; CASPA_HUMAN; CASPE_HUMAN; CNDP1_HUMAN; ESPL1_HUMAN; FBX5_HUMAN; FURIN_HUMAN; GRAB_HUMAN; KLK3_HUMAN; MYH9_HUMAN; NICA_HUMAN; PEN2_HUMAN; PRS4_HUMAN; PRS6A_HUMAN; PRS6B_HUMAN; PRS7_HUMAN; PRS8_HUMAN; PSA1_HUMAN; PSA2_HU…	PSMD4; TUBG1	ADA10_HUMAN; ADA17_HUMAN; APH1A_HUMAN; APH1B_HUMAN; BMP1_HUMAN; CASP1_HUMAN; CASP2_HUMAN; CASP3_HUMAN; CASP4_HUMAN; CASP5_HUMAN; CASP6_HUMAN; CASP7_HUMAN; CASP8_HUMAN; CASP9_HUMAN; CASPA_HUMAN; CASPE_HUMAN; CNDP1_HUMAN; ESPL1_HUMAN; FURIN_HUMAN; GRAB_HUMAN; KLK3_HUMAN; NICA_HUMAN; PEN2_HUMAN; PRS4_HUMAN; PRS6A_HUMAN; PRS6B_HUMAN; PRS7_HUMAN; PRS8_HUMAN; PSA1_HUMAN; PSA2_HUMAN; PSA3_HUMAN; PSA4_HU…	5	5	2
0.00125677	0.00262111	GO:0007497	b	3	posterior midgut development	CCDC6_HUMAN; EDNRB_HUMAN; PCM1_HUMAN; RET_HUMAN	PCM1	CCDC6_HUMAN; PCM1_HUMAN; RET_HUMAN	5	5	2
0.00142833	0.00296554	GO:0060056	b	3	mammary gland involution	ARGI1_HUMAN; B4GT1_HUMAN; CAV1_HUMAN; CD2A1_HUMAN; CD2A2_HUMAN; ELF3_HUMAN; ERBB2_HUMAN; ERBB3_HUMAN; GRB7_HUMAN; IBP1_HUMAN; IBP2_HUMAN; IBP3_HUMAN; IBP4_HUMAN; IBP5_HUMAN; IBP6_HUMAN; IGF1_HUMAN; SFRP2_HUMAN; SFRP3_HUMAN; SFRP4_HUMAN; STA5A_HUMAN; STA5B_HUMAN; STAT1_HUMAN; STAT2_HUMAN; STAT3_HUMAN; STAT4_HUMAN; STAT6_HUMAN; VDR_HUMAN	STAT5A; STAT5B	STA5A_HUMAN; STA5B_HUMAN; STAT1_HUMAN; STAT2_HUMAN; STAT3_HUMAN; STAT4_HUMAN; STAT6_HUMAN	20	20	3
0.00148525	0.00306995	GO:0048870	b	3	cell motility	1433B_HUMAN; 1433E_HUMAN; 1433F_HUMAN; 1433G_HUMAN; 1433S_HUMAN; 1433T_HUMAN; 1433Z_HUMAN; 1A02_HUMAN; 2B13_HUMAN; 4F2_HUMAN; 5HT2B_HUMAN; A2A284_HUMAN; A6NLH2_HUMAN; AA1R_HUMAN; AA2AR_HUMAN; AA2BR_HUMAN; AA3R_HUMAN; AAA1_HUMAN; AAKB1_HUMAN; AAKB2_HUMAN; AAKG1_HUMAN; AAKG2_HUMAN; AAKG3_HUMAN; AAMP_HUMAN; AAPK1_HUMAN; AAPK2_HUMAN; ABHD2_HUMAN; ABHD6_HUMAN; ABI2_HUMAN; ABI3_HUMAN; ABR_HUMAN; ACBP_H…	BARD1; BRCA1; CDK9; DISC1; EP300; FLT1; HDAC1; HDAC2; IKBKG; KDR; LYST; PCM1; PIK3CA; PIN1; PSMD4; YWHAG; YWHAZ	1433B_HUMAN; 1433E_HUMAN; 1433F_HUMAN; 1433G_HUMAN; 1433S_HUMAN; 1433T_HUMAN; 1433Z_HUMAN; A6NLH2_HUMAN; AAKB1_HUMAN; AAKB2_HUMAN; AAKG1_HUMAN; AAKG2_HUMAN; AAKG3_HUMAN; AAPK1_HUMAN; AAPK2_HUMAN; ACV1B_HUMAN; ACVL1_HUMAN; ACVR1_HUMAN; ADA10_HUMAN; ADA17_HUMAN; AKT1_HUMAN; AKT2_HUMAN; AKT3_HUMAN; ALK_HUMAN; AMHR2_HUMAN; APH1A_HUMAN; APH1B_HUMAN; ARAF_HUMAN; ARBK1_HUMAN; ARBK2_HUMAN; AVR2A_HUMAN; A…	790	783	19
0.00150098	0.00308867	GO:0044087	b	3	regulation of cellular component biogenesis	2A5A_HUMAN; 2A5B_HUMAN; 2A5D_HUMAN; 2A5E_HUMAN; 2A5G_HUMAN; 2AAA_HUMAN; 2AAB_HUMAN; 2ABB_HUMAN; 2ABG_HUMAN; 4EBP1_HUMAN; AAKB1_HUMAN; AAKB2_HUMAN; AAKG1_HUMAN; AAKG2_HUMAN; AAKG3_HUMAN; AAPK1_HUMAN; AAPK2_HUMAN; ACBP_HUMAN; ACHA4_HUMAN; ACHB2_HUMAN; ACK1_HUMAN; ACV1B_HUMAN; ACVL1_HUMAN; ACVR1_HUMAN; ADDA_HUMAN; ADDB_HUMAN; ADNP_HUMAN; ADSV_HUMAN; AGRIN_HUMAN; AHR_HUMAN; AKT1_HUMAN; AKT2_HUMAN; AK…	CDK9; CREBBP; EP300; FLT1; HDAC1; HDAC2; IKBKG; KDR; RB1	AAKB1_HUMAN; AAKB2_HUMAN; AAKG1_HUMAN; AAKG2_HUMAN; AAKG3_HUMAN; AAPK1_HUMAN; AAPK2_HUMAN; ACV1B_HUMAN; ACVL1_HUMAN; ACVR1_HUMAN; AKT1_HUMAN; AKT2_HUMAN; AKT3_HUMAN; ALK_HUMAN; AMHR2_HUMAN; ARAF_HUMAN; ARBK1_HUMAN; ARBK2_HUMAN; AVR2A_HUMAN; AVR2B_HUMAN; BMPR2_HUMAN; BMR1A_HUMAN; BMR1B_HUMAN; BRAF_HUMAN; BTK_HUMAN; CBP_HUMAN; CCNA2_HUMAN; CCNH_HUMAN; CDC7_HUMAN; CDK1_HUMAN; CDK2_HUMAN; CDK3_HUMAN;…	284	283	10
0.00172125	0.00352629	GO:0060341	b	3	regulation of cellular localization	1A02_HUMAN; 2A5A_HUMAN; 2A5B_HUMAN; 2A5D_HUMAN; 2A5E_HUMAN; 2A5G_HUMAN; 2AAA_HUMAN; 2AAB_HUMAN; 2ABB_HUMAN; 2ABG_HUMAN; 5HT1B_HUMAN; 5HT2A_HUMAN; 5HT2B_HUMAN; 7B2_HUMAN; AA1R_HUMAN; AA2AR_HUMAN; AA2BR_HUMAN; AA3R_HUMAN; AAAS_HUMAN; AACS_HUMAN; AAKB1_HUMAN; AAKB2_HUMAN; AAKG1_HUMAN; AAKG2_HUMAN; AAKG3_HUMAN; AAPK1_HUMAN; AAPK2_HUMAN; ABCA2_HUMAN; ABCC8_HUMAN; ABR_HUMAN; ACBP_HUMAN; ACES_HUMAN; ACH…	BARD1; BRCA1; CALM1; CALM2; CALM3; CDK9; CREB1; CREBBP; EP300; FLT1; IKBKG; KDR; PCNA; PSMD4; RB1	AAKB1_HUMAN; AAKB2_HUMAN; AAKG1_HUMAN; AAKG2_HUMAN; AAKG3_HUMAN; AAPK1_HUMAN; AAPK2_HUMAN; ACV1B_HUMAN; ACVL1_HUMAN; ACVR1_HUMAN; ADA10_HUMAN; ADA17_HUMAN; AKT1_HUMAN; AKT2_HUMAN; AKT3_HUMAN; ALK_HUMAN; AMHR2_HUMAN; APH1A_HUMAN; APH1B_HUMAN; ARAF_HUMAN; ARBK1_HUMAN; ARBK2_HUMAN; AVR2A_HUMAN; AVR2B_HUMAN; BARD1_HUMAN; BMP1_HUMAN; BMPR2_HUMAN; BMR1A_HUMAN; BMR1B_HUMAN; BRAF_HUMAN; BRCA1_HUMAN; BTK_…	559	556	15
0.00175011	0.00356962	GO:0006629	b	3	lipid metabolic process	1433B_HUMAN; 1433E_HUMAN; 1433F_HUMAN; 1433G_HUMAN; 1433S_HUMAN; 1433T_HUMAN; 1433Z_HUMAN; 1A02_HUMAN; 2A5A_HUMAN; 2A5B_HUMAN; 2A5D_HUMAN; 2A5E_HUMAN; 2A5G_HUMAN; 2AAA_HUMAN; 2AAB_HUMAN; 2ABB_HUMAN; 2ABG_HUMAN; 2B13_HUMAN; 3BHS1_HUMAN; 3BHS2_HUMAN; 3BHS7_HUMAN; 5HT2A_HUMAN; 5HT2B_HUMAN; 5HT2C_HUMAN; A2A284_HUMAN; A4GAT_HUMAN; A8MVN9_HUMAN; AA1R_HUMAN; AA2AR_HUMAN; AA2BR_HUMAN; AA3R_HUMAN; AAAD_HU…	BARD1; BRCA1; CDK9; CREBBP; EP300; FLT1; HDAC1; HDAC2; IKBKG; KDR; PIK3CA; PSMD4; RB1; RBL1; RBL2; STAT5A; STAT5B; TP53; YWHAG; YWHAZ	1433B_HUMAN; 1433E_HUMAN; 1433F_HUMAN; 1433G_HUMAN; 1433S_HUMAN; 1433T_HUMAN; 1433Z_HUMAN; AAKB1_HUMAN; AAKB2_HUMAN; AAKG1_HUMAN; AAKG2_HUMAN; AAKG3_HUMAN; AAPK1_HUMAN; AAPK2_HUMAN; ACV1B_HUMAN; ACVL1_HUMAN; ACVR1_HUMAN; ADA10_HUMAN; ADA17_HUMAN; AKT1_HUMAN; AKT2_HUMAN; AKT3_HUMAN; ALK_HUMAN; AMHR2_HUMAN; APH1A_HUMAN; APH1B_HUMAN; ARAF_HUMAN; ARBK1_HUMAN; ARBK2_HUMAN; AVR2A_HUMAN; AVR2B_HUMAN; BA…	1055	1046	23
0.0018105	0.00367258	GO:0002694	b	3	regulation of leukocyte activation	1A02_HUMAN; 1B35_HUMAN; 2B11_HUMAN; 2B13_HUMAN; 2B14_HUMAN; 2B17_HUMAN; 2B18_HUMAN; 2B19_HUMAN; 2B1A_HUMAN; 2B1B_HUMAN; 2B1E_HUMAN; 2B1F_HUMAN; 2B1G_HUMAN; A2AAT3_HUMAN; AA1R_HUMAN; AA2AR_HUMAN; AA2BR_HUMAN; AA3R_HUMAN; AAKB1_HUMAN; AAKB2_HUMAN; AAKG1_HUMAN; AAKG2_HUMAN; AAKG3_HUMAN; AAPK1_HUMAN; AAPK2_HUMAN; ABR_HUMAN; ACBP_HUMAN; ACHA4_HUMAN; ACHB2_HUMAN; ACK1_HUMAN; ACV1B_HUMAN; ACVL1_HUMAN; A…	ATM; BLM; CDK9; FLT1; IKBKG; KDR; LAG3; PCNA; PIK3CA; STAT5A; STAT5B; TP53	AAKB1_HUMAN; AAKB2_HUMAN; AAKG1_HUMAN; AAKG2_HUMAN; AAKG3_HUMAN; AAPK1_HUMAN; AAPK2_HUMAN; ACV1B_HUMAN; ACVL1_HUMAN; ACVR1_HUMAN; AKT1_HUMAN; AKT2_HUMAN; AKT3_HUMAN; ALK_HUMAN; AMHR2_HUMAN; ARAF_HUMAN; ARBK1_HUMAN; ARBK2_HUMAN; ATM_HUMAN; AVR2A_HUMAN; AVR2B_HUMAN; BLM_HUMAN; BMPR2_HUMAN; BMR1A_HUMAN; BMR1B_HUMAN; BRAF_HUMAN; BTK_HUMAN; CCNH_HUMAN; CDC7_HUMAN; CDK1_HUMAN; CDK2_HUMAN; CDK3_HUMAN; C…	401	393	12
0.00181646	0.00367258	GO:0034762	b	3	regulation of transmembrane transport	1A02_HUMAN; A2A284_HUMAN; AA1R_HUMAN; AA2AR_HUMAN; AA2BR_HUMAN; AA3R_HUMAN; AAKB1_HUMAN; AAKB2_HUMAN; AAKG1_HUMAN; AAKG2_HUMAN; AAKG3_HUMAN; AAPK1_HUMAN; AAPK2_HUMAN; ACBP_HUMAN; ACSL5_HUMAN; ACTN4_HUMAN; ACV1B_HUMAN; ACVL1_HUMAN; ACVR1_HUMAN; ADA10_HUMAN; ADA17_HUMAN; ADA2A_HUMAN; ADRB1_HUMAN; ADRB2_HUMAN; AGTR1_HUMAN; AGTR2_HUMAN; AKAP1_HUMAN; AKAP5_HUMAN; AKT1_HUMAN; AKT2_HUMAN; AKT3_HUMAN; AL…	CALM1; CALM2; CALM3; CDK9; CREBBP; EP300; FLT1; IKBKG; KDR; PCNA; PSMD4	AAKB1_HUMAN; AAKB2_HUMAN; AAKG1_HUMAN; AAKG2_HUMAN; AAKG3_HUMAN; AAPK1_HUMAN; AAPK2_HUMAN; ACV1B_HUMAN; ACVL1_HUMAN; ACVR1_HUMAN; ADA10_HUMAN; ADA17_HUMAN; AKT1_HUMAN; AKT2_HUMAN; AKT3_HUMAN; ALK_HUMAN; AMHR2_HUMAN; APH1A_HUMAN; APH1B_HUMAN; ARAF_HUMAN; ARBK1_HUMAN; ARBK2_HUMAN; AVR2A_HUMAN; AVR2B_HUMAN; BMP1_HUMAN; BMPR2_HUMAN; BMR1A_HUMAN; BMR1B_HUMAN; BRAF_HUMAN; BTK_HUMAN; CALM_HUMAN; CASP1_H…	245	242	9
0.00186828	0.00373408	GO:0030155	b	3	regulation of cell adhesion	2A5A_HUMAN; 2A5B_HUMAN; 2A5D_HUMAN; 2A5E_HUMAN; 2A5G_HUMAN; 2AAA_HUMAN; 2AAB_HUMAN; 2ABB_HUMAN; 2ABG_HUMAN; AA1R_HUMAN; AA2AR_HUMAN; AA2BR_HUMAN; AA3R_HUMAN; AAKB1_HUMAN; AAKB2_HUMAN; AAKG1_HUMAN; AAKG2_HUMAN; AAKG3_HUMAN; AAPK1_HUMAN; AAPK2_HUMAN; ACBP_HUMAN; ACER2_HUMAN; ACV1B_HUMAN; ACVL1_HUMAN; ACVR1_HUMAN; ADA10_HUMAN; ADA17_HUMAN; ADA22_HUMAN; ADAM8_HUMAN; ADAM9_HUMAN; ADA_HUMAN; ADEC1_HUMA…	CDK9; FLT1; IKBKG; KDR; PIK3CA; PSMD4; STAT5A; STAT5B	AAKB1_HUMAN; AAKB2_HUMAN; AAKG1_HUMAN; AAKG2_HUMAN; AAKG3_HUMAN; AAPK1_HUMAN; AAPK2_HUMAN; ACV1B_HUMAN; ACVL1_HUMAN; ACVR1_HUMAN; ADA10_HUMAN; ADA17_HUMAN; AKT1_HUMAN; AKT2_HUMAN; AKT3_HUMAN; ALK_HUMAN; AMHR2_HUMAN; APH1A_HUMAN; APH1B_HUMAN; ARAF_HUMAN; ARBK1_HUMAN; ARBK2_HUMAN; AVR2A_HUMAN; AVR2B_HUMAN; BMP1_HUMAN; BMPR2_HUMAN; BMR1A_HUMAN; BMR1B_HUMAN; BRAF_HUMAN; BTK_HUMAN; CASP1_HUMAN; CASP2_…	246	243	9
0.00187107	0.00373408	GO:0019067	b	3	viral assembly, maturation, egress, and release	ADA10_HUMAN; ADA17_HUMAN; APH1A_HUMAN; APH1B_HUMAN; BMP1_HUMAN; CASP1_HUMAN; CASP2_HUMAN; CASP3_HUMAN; CASP4_HUMAN; CASP5_HUMAN; CASP6_HUMAN; CASP7_HUMAN; CASP8_HUMAN; CASP9_HUMAN; CASPA_HUMAN; CASPE_HUMAN; CNDP1_HUMAN; ESPL1_HUMAN; FURIN_HUMAN; GRAB_HUMAN; KLK3_HUMAN; LRSM1_HUMAN; NICA_HUMAN; PCSK5_HUMAN; PEN2_HUMAN; PRS4_HUMAN; PRS6A_HUMAN; PRS6B_HUMAN; PRS7_HUMAN; PRS8_HUMAN; PSA1_HUMAN; PSA2_…	PSMD4; UBC	ADA10_HUMAN; ADA17_HUMAN; APH1A_HUMAN; APH1B_HUMAN; BMP1_HUMAN; CASP1_HUMAN; CASP2_HUMAN; CASP3_HUMAN; CASP4_HUMAN; CASP5_HUMAN; CASP6_HUMAN; CASP7_HUMAN; CASP8_HUMAN; CASP9_HUMAN; CASPA_HUMAN; CASPE_HUMAN; CNDP1_HUMAN; ESPL1_HUMAN; FURIN_HUMAN; GRAB_HUMAN; KLK3_HUMAN; NICA_HUMAN; PEN2_HUMAN; PRS4_HUMAN; PRS6A_HUMAN; PRS6B_HUMAN; PRS7_HUMAN; PRS8_HUMAN; PSA1_HUMAN; PSA2_HUMAN; PSA3_HUMAN; PSA4_HU…	6	6	2
0.00187107	0.00373408	GO:0042023	b	3	DNA endoreduplication	AGRIN_HUMAN; CD44_HUMAN; CO1A1_HUMAN; CO1A2_HUMAN; CO2A1_HUMAN; CO3A1_HUMAN; CO4A1_HUMAN; CO4A2_HUMAN; CO4A3_HUMAN; CO4A4_HUMAN; CO4A5_HUMAN; CO4A6_HUMAN; CO5A1_HUMAN; CO5A2_HUMAN; CO6A1_HUMAN; CO6A2_HUMAN; CO7A1_HUMAN; CO8A1_HUMAN; CO8A2_HUMAN; CO9A1_HUMAN; CO9A2_HUMAN; CO9A3_HUMAN; COAA1_HUMAN; COBA1_HUMAN; COBA2_HUMAN; COCA1_HUMAN; COFA1_HUMAN; COGA1_HUMAN; COIA1_HUMAN; COJA1_HUMAN; CSPG2_HUMA…	MRE11A; SMC1A	MRE11_HUMAN; SMC1A_HUMAN	6	6	2
0.00196691	0.0039085	GO:0016445	b	3	somatic diversification of immunoglobulins	ACBP_HUMAN; AICDA_HUMAN; ANF_HUMAN; ANGT_HUMAN; AREG_HUMAN; BCL6_HUMAN; BDNF_HUMAN; BMP10_HUMAN; BMP15_HUMAN; BMP2_HUMAN; BMP3B_HUMAN; BMP3_HUMAN; BMP4_HUMAN; BMP5_HUMAN; BMP6_HUMAN; BMP7_HUMAN; BMP8B_HUMAN; BTC_HUMAN; CALCA_HUMAN; CALCB_HUMAN; CALC_HUMAN; CCKN_HUMAN; CD40L_HUMAN; CD80_HUMAN; CD86_HUMAN; CGHB_HUMAN; CH60_HUMAN; CLCF1_HUMAN; COLI_HUMAN; CRF_HUMAN; CSF2_HUMAN; CSF3_HUMAN; CSH_HUMAN…	LIG4; MSH2; MSH6; NBN	DNLI4_HUMAN; MSH2_HUMAN; MSH6_HUMAN; NBN_HUMAN	47	47	4
0.00200586	0.00395196	GO:0042089	b	3	cytokine biosynthetic process	AAKB1_HUMAN; AAKB2_HUMAN; AAKG1_HUMAN; AAKG2_HUMAN; AAKG3_HUMAN; AAPK1_HUMAN; AAPK2_HUMAN; ACBP_HUMAN; ACV1B_HUMAN; ACVL1_HUMAN; ACVR1_HUMAN; AKT1_HUMAN; AKT2_HUMAN; AKT3_HUMAN; ALK_HUMAN; AMHR2_HUMAN; ANF_HUMAN; ANGT_HUMAN; APOA2_HUMAN; ARAF_HUMAN; ARBK1_HUMAN; ARBK2_HUMAN; AREG_HUMAN; ASB1_HUMAN; ATF2_HUMAN; AVR2A_HUMAN; AVR2B_HUMAN; BCL10_HUMAN; BCL3_HUMAN; BDNF_HUMAN; BMP10_HUMAN; BMP15_HUMAN…	CDK9; FLT1; IKBKG; KDR; LAG3; STAT5A; STAT5B	AAKB1_HUMAN; AAKB2_HUMAN; AAKG1_HUMAN; AAKG2_HUMAN; AAKG3_HUMAN; AAPK1_HUMAN; AAPK2_HUMAN; ACV1B_HUMAN; ACVL1_HUMAN; ACVR1_HUMAN; AKT1_HUMAN; AKT2_HUMAN; AKT3_HUMAN; ALK_HUMAN; AMHR2_HUMAN; ARAF_HUMAN; ARBK1_HUMAN; ARBK2_HUMAN; AVR2A_HUMAN; AVR2B_HUMAN; BMPR2_HUMAN; BMR1A_HUMAN; BMR1B_HUMAN; BRAF_HUMAN; BTK_HUMAN; CCNH_HUMAN; CDC7_HUMAN; CDK1_HUMAN; CDK2_HUMAN; CDK3_HUMAN; CDK4_HUMAN; CDK5_HUMAN;…	116	115	6
0.00200586	0.00395196	GO:0060560	b	3	developmental growth involved in morphogenesis	A4_HUMAN; AA1R_HUMAN; AA2AR_HUMAN; AA2BR_HUMAN; AA3R_HUMAN; AAKB1_HUMAN; AAKB2_HUMAN; AAKG1_HUMAN; AAKG2_HUMAN; AAKG3_HUMAN; AAPK1_HUMAN; AAPK2_HUMAN; ACBP_HUMAN; ACV1B_HUMAN; ACVL1_HUMAN; ACVR1_HUMAN; ADNP_HUMAN; AGTR1_HUMAN; AGTR2_HUMAN; AKT1_HUMAN; AKT2_HUMAN; AKT3_HUMAN; ALK_HUMAN; AMHR2_HUMAN; ANC2_HUMAN; ANFC_HUMAN; ANF_HUMAN; ANGT_HUMAN; APBA1_HUMAN; APOE_HUMAN; ARAF_HUMAN; ARBK1_HUMAN; AR…	CDK9; CREBBP; EP300; FLT1; IKBKG; KDR; TP53	AAKB1_HUMAN; AAKB2_HUMAN; AAKG1_HUMAN; AAKG2_HUMAN; AAKG3_HUMAN; AAPK1_HUMAN; AAPK2_HUMAN; ACV1B_HUMAN; ACVL1_HUMAN; ACVR1_HUMAN; AKT1_HUMAN; AKT2_HUMAN; AKT3_HUMAN; ALK_HUMAN; AMHR2_HUMAN; ARAF_HUMAN; ARBK1_HUMAN; ARBK2_HUMAN; AVR2A_HUMAN; AVR2B_HUMAN; BMPR2_HUMAN; BMR1A_HUMAN; BMR1B_HUMAN; BRAF_HUMAN; BTK_HUMAN; CBP_HUMAN; CCNH_HUMAN; CDC7_HUMAN; CDK1_HUMAN; CDK2_HUMAN; CDK3_HUMAN; CDK4_HUMAN; …	115	115	6
0.00226342	0.00444052	GO:0032943	b	3	mononuclear cell proliferation	1A02_HUMAN; 2B13_HUMAN; AAKB1_HUMAN; AAKB2_HUMAN; AAKG1_HUMAN; AAKG2_HUMAN; AAKG3_HUMAN; AAPK1_HUMAN; AAPK2_HUMAN; ACBP_HUMAN; ACE_HUMAN; ACHA4_HUMAN; ACHB2_HUMAN; ACV1B_HUMAN; ACVL1_HUMAN; ACVR1_HUMAN; ADA_HUMAN; ADK_HUMAN; AHR_HUMAN; AKT1_HUMAN; AKT2_HUMAN; AKT3_HUMAN; ALK_HUMAN; AMHR2_HUMAN; ANF_HUMAN; ANGT_HUMAN; APC_HUMAN; ARAF_HUMAN; ARBK1_HUMAN; ARBK2_HUMAN; AREG_HUMAN; ARHG6_HUMAN; ATM_HU…	ATM; BLM; CDK9; FLT1; IKBKG; KDR; PCNA; STAT5A; STAT5B	AAKB1_HUMAN; AAKB2_HUMAN; AAKG1_HUMAN; AAKG2_HUMAN; AAKG3_HUMAN; AAPK1_HUMAN; AAPK2_HUMAN; ACV1B_HUMAN; ACVL1_HUMAN; ACVR1_HUMAN; AKT1_HUMAN; AKT2_HUMAN; AKT3_HUMAN; ALK_HUMAN; AMHR2_HUMAN; ARAF_HUMAN; ARBK1_HUMAN; ARBK2_HUMAN; ATM_HUMAN; AVR2A_HUMAN; AVR2B_HUMAN; BLM_HUMAN; BMPR2_HUMAN; BMR1A_HUMAN; BMR1B_HUMAN; BRAF_HUMAN; BTK_HUMAN; CCNH_HUMAN; CDC7_HUMAN; CDK1_HUMAN; CDK2_HUMAN; CDK3_HUMAN; C…	208	203	8
0.0022893	0.00446603	GO:0048588	b	3	developmental cell growth	A4_HUMAN; AA1R_HUMAN; AA2AR_HUMAN; AA2BR_HUMAN; AA3R_HUMAN; AAKB1_HUMAN; AAKB2_HUMAN; AAKG1_HUMAN; AAKG2_HUMAN; AAKG3_HUMAN; AAPK1_HUMAN; AAPK2_HUMAN; ACBP_HUMAN; ACV1B_HUMAN; ACVL1_HUMAN; ACVR1_HUMAN; ADNP_HUMAN; ADRB1_HUMAN; AGTR1_HUMAN; AGTR2_HUMAN; AKT1_HUMAN; AKT2_HUMAN; AKT3_HUMAN; ALK_HUMAN; AMHR2_HUMAN; ANC2_HUMAN; ANF_HUMAN; ANGT_HUMAN; ANM2_HUMAN; APBA1_HUMAN; APOE_HUMAN; ARAF_HUMAN; AR…	CDK9; CREBBP; EP300; FLT1; IKBKG; KDR	AAKB1_HUMAN; AAKB2_HUMAN; AAKG1_HUMAN; AAKG2_HUMAN; AAKG3_HUMAN; AAPK1_HUMAN; AAPK2_HUMAN; ACV1B_HUMAN; ACVL1_HUMAN; ACVR1_HUMAN; AKT1_HUMAN; AKT2_HUMAN; AKT3_HUMAN; ALK_HUMAN; AMHR2_HUMAN; ARAF_HUMAN; ARBK1_HUMAN; ARBK2_HUMAN; AVR2A_HUMAN; AVR2B_HUMAN; BMPR2_HUMAN; BMR1A_HUMAN; BMR1B_HUMAN; BRAF_HUMAN; BTK_HUMAN; CBP_HUMAN; CCNH_HUMAN; CDC7_HUMAN; CDK1_HUMAN; CDK2_HUMAN; CDK3_HUMAN; CDK4_HUMAN; …	81	81	5
0.00229571	0.00446603	GO:0060740	b	3	prostate gland epithelium morphogenesis	AAKB1_HUMAN; AAKB2_HUMAN; AAKG1_HUMAN; AAKG2_HUMAN; AAKG3_HUMAN; AAPK1_HUMAN; AAPK2_HUMAN; ACBP_HUMAN; ACV1B_HUMAN; ACVL1_HUMAN; ACVR1_HUMAN; AGRIN_HUMAN; AKT1_HUMAN; AKT2_HUMAN; AKT3_HUMAN; ALK_HUMAN; AMHR2_HUMAN; ANDR_HUMAN; ANF_HUMAN; ANGT_HUMAN; ARAF_HUMAN; ARBK1_HUMAN; ARBK2_HUMAN; AREG_HUMAN; AVR2A_HUMAN; AVR2B_HUMAN; BDNF_HUMAN; BMP10_HUMAN; BMP15_HUMAN; BMP2_HUMAN; BMP3B_HUMAN; BMP3_HUMAN…	CDK9; FLT1; IKBKG; KDR; STAT5A; STAT5B	AAKB1_HUMAN; AAKB2_HUMAN; AAKG1_HUMAN; AAKG2_HUMAN; AAKG3_HUMAN; AAPK1_HUMAN; AAPK2_HUMAN; ACV1B_HUMAN; ACVL1_HUMAN; ACVR1_HUMAN; AKT1_HUMAN; AKT2_HUMAN; AKT3_HUMAN; ALK_HUMAN; AMHR2_HUMAN; ARAF_HUMAN; ARBK1_HUMAN; ARBK2_HUMAN; AVR2A_HUMAN; AVR2B_HUMAN; BMPR2_HUMAN; BMR1A_HUMAN; BMR1B_HUMAN; BRAF_HUMAN; BTK_HUMAN; CCNH_HUMAN; CDC7_HUMAN; CDK1_HUMAN; CDK2_HUMAN; CDK3_HUMAN; CDK4_HUMAN; CDK5_HUMAN;…	49	49	4
0.00236993	0.00459112	GO:0048729	b	3	tissue morphogenesis	A4D1W7_HUMAN; A6NE42_HUMAN; A6NKB1_HUMAN; AA1R_HUMAN; AA2AR_HUMAN; AA2BR_HUMAN; AA3R_HUMAN; AAKB1_HUMAN; AAKB2_HUMAN; AAKG1_HUMAN; AAKG2_HUMAN; AAKG3_HUMAN; AAPK1_HUMAN; AAPK2_HUMAN; ACBP_HUMAN; ACTC_HUMAN; ACTN4_HUMAN; ACV1B_HUMAN; ACVL1_HUMAN; ACVR1_HUMAN; ADA10_HUMAN; ADA17_HUMAN; ADML_HUMAN; AGRIN_HUMAN; AGTR1_HUMAN; AGTR2_HUMAN; AKT1_HUMAN; AKT2_HUMAN; AKT3_HUMAN; AL1A2_HUMAN; AL1A3_HUMAN; A…	CDK9; CREBBP; EP300; FLT1; IKBKG; KDR; LMO4; PCM1; PSMD4; STAT5A; STAT5B	AAKB1_HUMAN; AAKB2_HUMAN; AAKG1_HUMAN; AAKG2_HUMAN; AAKG3_HUMAN; AAPK1_HUMAN; AAPK2_HUMAN; ACV1B_HUMAN; ACVL1_HUMAN; ACVR1_HUMAN; ADA10_HUMAN; ADA17_HUMAN; AKT1_HUMAN; AKT2_HUMAN; AKT3_HUMAN; ALK_HUMAN; AMHR2_HUMAN; APH1A_HUMAN; APH1B_HUMAN; ARAF_HUMAN; ARBK1_HUMAN; ARBK2_HUMAN; AVR2A_HUMAN; AVR2B_HUMAN; BMP1_HUMAN; BMPR2_HUMAN; BMR1A_HUMAN; BMR1B_HUMAN; BRAF_HUMAN; BTK_HUMAN; CASP1_HUMAN; CASP2_…	410	406	12
0.0024491	0.00470512	GO:0019080	b	3	viral genome expression	AAKB1_HUMAN; AAKB2_HUMAN; AAKG1_HUMAN; AAKG2_HUMAN; AAKG3_HUMAN; AAPK1_HUMAN; AAPK2_HUMAN; ACBP_HUMAN; ACV1B_HUMAN; ACVL1_HUMAN; ACVR1_HUMAN; AKT1_HUMAN; AKT2_HUMAN; AKT3_HUMAN; ALK_HUMAN; AMHR2_HUMAN; ANF_HUMAN; ANGT_HUMAN; ARAF_HUMAN; ARBK1_HUMAN; ARBK2_HUMAN; AREG_HUMAN; ATF2_HUMAN; AVR2A_HUMAN; AVR2B_HUMAN; BDNF_HUMAN; BMP10_HUMAN; BMP15_HUMAN; BMP2_HUMAN; BMP3B_HUMAN; BMP3_HUMAN; BMP4_HUMAN;…	CDK9; FLT1; HDAC1; HDAC2; IKBKG; KDR; UBC	AAKB1_HUMAN; AAKB2_HUMAN; AAKG1_HUMAN; AAKG2_HUMAN; AAKG3_HUMAN; AAPK1_HUMAN; AAPK2_HUMAN; ACV1B_HUMAN; ACVL1_HUMAN; ACVR1_HUMAN; AKT1_HUMAN; AKT2_HUMAN; AKT3_HUMAN; ALK_HUMAN; AMHR2_HUMAN; ARAF_HUMAN; ARBK1_HUMAN; ARBK2_HUMAN; AVR2A_HUMAN; AVR2B_HUMAN; BMPR2_HUMAN; BMR1A_HUMAN; BMR1B_HUMAN; BRAF_HUMAN; BTK_HUMAN; CCNH_HUMAN; CDC7_HUMAN; CDK1_HUMAN; CDK2_HUMAN; CDK3_HUMAN; CDK4_HUMAN; CDK5_HUMAN;…	161	161	7
0.0024491	0.00470512	GO:0019083	b	3	viral transcription	AAKB1_HUMAN; AAKB2_HUMAN; AAKG1_HUMAN; AAKG2_HUMAN; AAKG3_HUMAN; AAPK1_HUMAN; AAPK2_HUMAN; ACBP_HUMAN; ACV1B_HUMAN; ACVL1_HUMAN; ACVR1_HUMAN; AKT1_HUMAN; AKT2_HUMAN; AKT3_HUMAN; ALK_HUMAN; AMHR2_HUMAN; ANF_HUMAN; ANGT_HUMAN; ARAF_HUMAN; ARBK1_HUMAN; ARBK2_HUMAN; AREG_HUMAN; ATF2_HUMAN; AVR2A_HUMAN; AVR2B_HUMAN; BDNF_HUMAN; BMP10_HUMAN; BMP15_HUMAN; BMP2_HUMAN; BMP3B_HUMAN; BMP3_HUMAN; BMP4_HUMAN;…	CDK9; FLT1; HDAC1; HDAC2; IKBKG; KDR; UBC	AAKB1_HUMAN; AAKB2_HUMAN; AAKG1_HUMAN; AAKG2_HUMAN; AAKG3_HUMAN; AAPK1_HUMAN; AAPK2_HUMAN; ACV1B_HUMAN; ACVL1_HUMAN; ACVR1_HUMAN; AKT1_HUMAN; AKT2_HUMAN; AKT3_HUMAN; ALK_HUMAN; AMHR2_HUMAN; ARAF_HUMAN; ARBK1_HUMAN; ARBK2_HUMAN; AVR2A_HUMAN; AVR2B_HUMAN; BMPR2_HUMAN; BMR1A_HUMAN; BMR1B_HUMAN; BRAF_HUMAN; BTK_HUMAN; CCNH_HUMAN; CDC7_HUMAN; CDK1_HUMAN; CDK2_HUMAN; CDK3_HUMAN; CDK4_HUMAN; CDK5_HUMAN;…	161	161	7
0.0024735	0.00473236	GO:0060512	b	3	prostate gland morphogenesis	AAKB1_HUMAN; AAKB2_HUMAN; AAKG1_HUMAN; AAKG2_HUMAN; AAKG3_HUMAN; AAPK1_HUMAN; AAPK2_HUMAN; ACBP_HUMAN; ACV1B_HUMAN; ACVL1_HUMAN; ACVR1_HUMAN; AGRIN_HUMAN; AKT1_HUMAN; AKT2_HUMAN; AKT3_HUMAN; ALK_HUMAN; AMHR2_HUMAN; ANDR_HUMAN; ANF_HUMAN; ANGT_HUMAN; ARAF_HUMAN; ARBK1_HUMAN; ARBK2_HUMAN; AREG_HUMAN; AVR2A_HUMAN; AVR2B_HUMAN; BDNF_HUMAN; BMP10_HUMAN; BMP15_HUMAN; BMP2_HUMAN; BMP3B_HUMAN; BMP3_HUMAN…	CDK9; FLT1; IKBKG; KDR; STAT5A; STAT5B	AAKB1_HUMAN; AAKB2_HUMAN; AAKG1_HUMAN; AAKG2_HUMAN; AAKG3_HUMAN; AAPK1_HUMAN; AAPK2_HUMAN; ACV1B_HUMAN; ACVL1_HUMAN; ACVR1_HUMAN; AKT1_HUMAN; AKT2_HUMAN; AKT3_HUMAN; ALK_HUMAN; AMHR2_HUMAN; ARAF_HUMAN; ARBK1_HUMAN; ARBK2_HUMAN; AVR2A_HUMAN; AVR2B_HUMAN; BMPR2_HUMAN; BMR1A_HUMAN; BMR1B_HUMAN; BRAF_HUMAN; BTK_HUMAN; CCNH_HUMAN; CDC7_HUMAN; CDK1_HUMAN; CDK2_HUMAN; CDK3_HUMAN; CDK4_HUMAN; CDK5_HUMAN;…	50	50	4
0.00253571	0.00483142	GO:0007565	b	3	female pregnancy	A8K4H7_HUMAN; AAKB1_HUMAN; AAKB2_HUMAN; AAKG1_HUMAN; AAKG2_HUMAN; AAKG3_HUMAN; AAPK1_HUMAN; AAPK2_HUMAN; ACBP_HUMAN; ACSL4_HUMAN; ACV1B_HUMAN; ACVL1_HUMAN; ACVR1_HUMAN; ADML_HUMAN; AGRIN_HUMAN; AKAP5_HUMAN; AKT1_HUMAN; AKT2_HUMAN; AKT3_HUMAN; ALEX_HUMAN; ALK_HUMAN; AMBP_HUMAN; AMHR2_HUMAN; ANDR_HUMAN; ANF_HUMAN; ANGP2_HUMAN; ANGT_HUMAN; APOL2_HUMAN; AQP2_HUMAN; ARAF_HUMAN; ARBK1_HUMAN; ARBK2_HUMA…	CDK9; FLT1; IKBKG; KDR; STAT5A; STAT5B	AAKB1_HUMAN; AAKB2_HUMAN; AAKG1_HUMAN; AAKG2_HUMAN; AAKG3_HUMAN; AAPK1_HUMAN; AAPK2_HUMAN; ACV1B_HUMAN; ACVL1_HUMAN; ACVR1_HUMAN; AKT1_HUMAN; AKT2_HUMAN; AKT3_HUMAN; ALK_HUMAN; AMHR2_HUMAN; ARAF_HUMAN; ARBK1_HUMAN; ARBK2_HUMAN; AVR2A_HUMAN; AVR2B_HUMAN; BMPR2_HUMAN; BMR1A_HUMAN; BMR1B_HUMAN; BRAF_HUMAN; BTK_HUMAN; CCNH_HUMAN; CDC7_HUMAN; CDK1_HUMAN; CDK2_HUMAN; CDK3_HUMAN; CDK4_HUMAN; CDK5_HUMAN;…	165	162	7
0.00257183	0.00488015	GO:0015031	b	3	protein transport	1433B_HUMAN; 1433E_HUMAN; 1433F_HUMAN; 1433G_HUMAN; 1433S_HUMAN; 1433T_HUMAN; 1433Z_HUMAN; 1A02_HUMAN; 1C03_HUMAN; 2B13_HUMAN; 4ET_HUMAN; 5HT2B_HUMAN; 7B2_HUMAN; A16L1_HUMAN; A16L2_HUMAN; A2A284_HUMAN; A4_HUMAN; AA1R_HUMAN; AA2AR_HUMAN; AA2BR_HUMAN; AA3R_HUMAN; AAGAB_HUMAN; AAKB1_HUMAN; AAKB2_HUMAN; AAKG1_HUMAN; AAKG2_HUMAN; AAKG3_HUMAN; AAPK1_HUMAN; AAPK2_HUMAN; ABCA1_HUMAN; ABCB9_HUMAN; ABCG1_H…	AP1B1; AP2A2; BARD1; BRCA1; CDK9; CREBBP; EP300; FLT1; HDAC1; HDAC2; IKBKG; KDR; LYST; PCNA; PSMD4; STAT5A; STAT5B; UBC; YWHAG; YWHAZ	1433B_HUMAN; 1433E_HUMAN; 1433F_HUMAN; 1433G_HUMAN; 1433S_HUMAN; 1433T_HUMAN; 1433Z_HUMAN; AAKB1_HUMAN; AAKB2_HUMAN; AAKG1_HUMAN; AAKG2_HUMAN; AAKG3_HUMAN; AAPK1_HUMAN; AAPK2_HUMAN; ACV1B_HUMAN; ACVL1_HUMAN; ACVR1_HUMAN; ADA10_HUMAN; ADA17_HUMAN; AKT1_HUMAN; AKT2_HUMAN; AKT3_HUMAN; ALK_HUMAN; AMHR2_HUMAN; AP1B1_HUMAN; AP2A2_HUMAN; APH1A_HUMAN; APH1B_HUMAN; ARAF_HUMAN; ARBK1_HUMAN; ARBK2_HUMAN; AV…	1089	1078	23
0.00259994	0.00489339	GO:0002566	b	3	somatic diversification of immune receptors via somatic mutation	DPOLL_HUMAN; EXO1_HUMAN; MLH1_HUMAN; MSH2_HUMAN; MSH6_HUMAN; PMS2_HUMAN; UNG_HUMAN	MSH2; MSH6	MSH2_HUMAN; MSH6_HUMAN	7	7	2
0.00259994	0.00489339	GO:0000710	b	3	meiotic mismatch repair	ERCC1_HUMAN; MSH2_HUMAN; MSH3_HUMAN; MSH4_HUMAN; MSH5_HUMAN; MSH6_HUMAN; XPF_HUMAN	MSH2; MSH6	MSH2_HUMAN; MSH6_HUMAN	7	7	2
0.00278481	0.00522011	GO:0002696	b	3	positive regulation of leukocyte activation	1A02_HUMAN; 1B35_HUMAN; 2B11_HUMAN; 2B13_HUMAN; 2B14_HUMAN; 2B17_HUMAN; 2B18_HUMAN; 2B19_HUMAN; 2B1A_HUMAN; 2B1B_HUMAN; 2B1E_HUMAN; 2B1F_HUMAN; 2B1G_HUMAN; A2AAT3_HUMAN; AAKB1_HUMAN; AAKB2_HUMAN; AAKG1_HUMAN; AAKG2_HUMAN; AAKG3_HUMAN; AAPK1_HUMAN; AAPK2_HUMAN; ACBP_HUMAN; ACHA4_HUMAN; ACHB2_HUMAN; ACK1_HUMAN; ACV1B_HUMAN; ACVL1_HUMAN; ACVR1_HUMAN; ADAM8_HUMAN; ADA_HUMAN; ADK_HUMAN; AKT1_HUMAN; AK…	BLM; CDK9; FLT1; IKBKG; KDR; PCNA; PIK3CA; STAT5A; STAT5B; TP53	AAKB1_HUMAN; AAKB2_HUMAN; AAKG1_HUMAN; AAKG2_HUMAN; AAKG3_HUMAN; AAPK1_HUMAN; AAPK2_HUMAN; ACV1B_HUMAN; ACVL1_HUMAN; ACVR1_HUMAN; AKT1_HUMAN; AKT2_HUMAN; AKT3_HUMAN; ALK_HUMAN; AMHR2_HUMAN; ARAF_HUMAN; ARBK1_HUMAN; ARBK2_HUMAN; AVR2A_HUMAN; AVR2B_HUMAN; BLM_HUMAN; BMPR2_HUMAN; BMR1A_HUMAN; BMR1B_HUMAN; BRAF_HUMAN; BTK_HUMAN; CCNH_HUMAN; CDC7_HUMAN; CDK1_HUMAN; CDK2_HUMAN; CDK3_HUMAN; CDK4_HUMAN; …	315	308	10
0.00309878	0.00573894	GO:0071697	b	3	ectodermal placode morphogenesis	ACBP_HUMAN; ANF_HUMAN; ANGT_HUMAN; APC_HUMAN; AREG_HUMAN; AXIN1_HUMAN; AXIN2_HUMAN; BDNF_HUMAN; BMP10_HUMAN; BMP15_HUMAN; BMP2_HUMAN; BMP3B_HUMAN; BMP3_HUMAN; BMP4_HUMAN; BMP5_HUMAN; BMP6_HUMAN; BMP7_HUMAN; BMP8B_HUMAN; BTC_HUMAN; CALCA_HUMAN; CALCB_HUMAN; CALC_HUMAN; CCKN_HUMAN; CD40L_HUMAN; CD80_HUMAN; CD86_HUMAN; CGHB_HUMAN; CNBP1_HUMAN; COLI_HUMAN; CRF_HUMAN; CSF2_HUMAN; CSF3_HUMAN; CSH_HUMAN…	HDAC1; HDAC2	HDAC1_HUMAN; HDAC2_HUMAN; HDAC3_HUMAN; HDAC4_HUMAN; HDAC5_HUMAN; HDAC6_HUMAN; HDAC7_HUMAN; HDAC8_HUMAN; HDAC9_HUMAN	27	26	3
0.00309878	0.00573894	GO:0060788	b	3	ectodermal placode formation	ACBP_HUMAN; ANF_HUMAN; ANGT_HUMAN; APC_HUMAN; AREG_HUMAN; AXIN1_HUMAN; AXIN2_HUMAN; BDNF_HUMAN; BMP10_HUMAN; BMP15_HUMAN; BMP2_HUMAN; BMP3B_HUMAN; BMP3_HUMAN; BMP4_HUMAN; BMP5_HUMAN; BMP6_HUMAN; BMP7_HUMAN; BMP8B_HUMAN; BTC_HUMAN; CALCA_HUMAN; CALCB_HUMAN; CALC_HUMAN; CCKN_HUMAN; CD40L_HUMAN; CD80_HUMAN; CD86_HUMAN; CGHB_HUMAN; CNBP1_HUMAN; COLI_HUMAN; CRF_HUMAN; CSF2_HUMAN; CSF3_HUMAN; CSH_HUMAN…	HDAC1; HDAC2	HDAC1_HUMAN; HDAC2_HUMAN; HDAC3_HUMAN; HDAC4_HUMAN; HDAC5_HUMAN; HDAC6_HUMAN; HDAC7_HUMAN; HDAC8_HUMAN; HDAC9_HUMAN	27	26	3
0.00309878	0.00573894	GO:0071696	b	3	ectodermal placode development	ACBP_HUMAN; ANF_HUMAN; ANGT_HUMAN; APC_HUMAN; AREG_HUMAN; AXIN1_HUMAN; AXIN2_HUMAN; BDNF_HUMAN; BMP10_HUMAN; BMP15_HUMAN; BMP2_HUMAN; BMP3B_HUMAN; BMP3_HUMAN; BMP4_HUMAN; BMP5_HUMAN; BMP6_HUMAN; BMP7_HUMAN; BMP8B_HUMAN; BTC_HUMAN; CALCA_HUMAN; CALCB_HUMAN; CALC_HUMAN; CCKN_HUMAN; CD40L_HUMAN; CD80_HUMAN; CD86_HUMAN; CGHB_HUMAN; CNBP1_HUMAN; COLI_HUMAN; CRF_HUMAN; CSF2_HUMAN; CSF3_HUMAN; CSH_HUMAN…	HDAC1; HDAC2	HDAC1_HUMAN; HDAC2_HUMAN; HDAC3_HUMAN; HDAC4_HUMAN; HDAC5_HUMAN; HDAC6_HUMAN; HDAC7_HUMAN; HDAC8_HUMAN; HDAC9_HUMAN	27	26	3
0.00319642	0.00589618	GO:0050867	b	3	positive regulation of cell activation	1A02_HUMAN; 1B35_HUMAN; 2B11_HUMAN; 2B13_HUMAN; 2B14_HUMAN; 2B17_HUMAN; 2B18_HUMAN; 2B19_HUMAN; 2B1A_HUMAN; 2B1B_HUMAN; 2B1E_HUMAN; 2B1F_HUMAN; 2B1G_HUMAN; A2AAT3_HUMAN; AAKB1_HUMAN; AAKB2_HUMAN; AAKG1_HUMAN; AAKG2_HUMAN; AAKG3_HUMAN; AAPK1_HUMAN; AAPK2_HUMAN; ACBP_HUMAN; ACHA4_HUMAN; ACHB2_HUMAN; ACK1_HUMAN; ACV1B_HUMAN; ACVL1_HUMAN; ACVR1_HUMAN; ADAM8_HUMAN; ADA_HUMAN; ADK_HUMAN; AKT1_HUMAN; AK…	BLM; CDK9; FLT1; IKBKG; KDR; PCNA; PIK3CA; STAT5A; STAT5B; TP53	AAKB1_HUMAN; AAKB2_HUMAN; AAKG1_HUMAN; AAKG2_HUMAN; AAKG3_HUMAN; AAPK1_HUMAN; AAPK2_HUMAN; ACV1B_HUMAN; ACVL1_HUMAN; ACVR1_HUMAN; AKT1_HUMAN; AKT2_HUMAN; AKT3_HUMAN; ALK_HUMAN; AMHR2_HUMAN; ARAF_HUMAN; ARBK1_HUMAN; ARBK2_HUMAN; AVR2A_HUMAN; AVR2B_HUMAN; BLM_HUMAN; BMPR2_HUMAN; BMR1A_HUMAN; BMR1B_HUMAN; BRAF_HUMAN; BTK_HUMAN; CCNH_HUMAN; CDC7_HUMAN; CDK1_HUMAN; CDK2_HUMAN; CDK3_HUMAN; CDK4_HUMAN; …	321	314	10
0.00327938	0.00602522	GO:0021766	b	3	hippocampus development	1433B_HUMAN; 1433E_HUMAN; 1433F_HUMAN; 1433G_HUMAN; 1433S_HUMAN; 1433T_HUMAN; 1433Z_HUMAN; 5HT5A_HUMAN; AA1R_HUMAN; AA2AR_HUMAN; AA2BR_HUMAN; AA3R_HUMAN; AAKB1_HUMAN; AAKB2_HUMAN; AAKG1_HUMAN; AAKG2_HUMAN; AAKG3_HUMAN; AAPK1_HUMAN; AAPK2_HUMAN; ACBP_HUMAN; ACV1B_HUMAN; ACVL1_HUMAN; ACVR1_HUMAN; AGRIN_HUMAN; AGTR1_HUMAN; AGTR2_HUMAN; AKAP5_HUMAN; AKT1_HUMAN; AKT2_HUMAN; AKT3_HUMAN; ALK_HUMAN; AMHR…	CDK9; FLT1; HDAC1; HDAC2; IKBKG; KDR; YWHAG; YWHAZ	1433B_HUMAN; 1433E_HUMAN; 1433F_HUMAN; 1433G_HUMAN; 1433S_HUMAN; 1433T_HUMAN; 1433Z_HUMAN; AAKB1_HUMAN; AAKB2_HUMAN; AAKG1_HUMAN; AAKG2_HUMAN; AAKG3_HUMAN; AAPK1_HUMAN; AAPK2_HUMAN; ACV1B_HUMAN; ACVL1_HUMAN; ACVR1_HUMAN; AKT1_HUMAN; AKT2_HUMAN; AKT3_HUMAN; ALK_HUMAN; AMHR2_HUMAN; ARAF_HUMAN; ARBK1_HUMAN; ARBK2_HUMAN; AVR2A_HUMAN; AVR2B_HUMAN; BMPR2_HUMAN; BMR1A_HUMAN; BMR1B_HUMAN; BRAF_HUMAN; BTK…	54	54	4
0.00363285	0.00664826	GO:2000145	b	3	regulation of cell motility	1A02_HUMAN; 2B13_HUMAN; A2A284_HUMAN; AA1R_HUMAN; AA2AR_HUMAN; AA2BR_HUMAN; AA3R_HUMAN; AAKB1_HUMAN; AAKB2_HUMAN; AAKG1_HUMAN; AAKG2_HUMAN; AAKG3_HUMAN; AAMP_HUMAN; AAPK1_HUMAN; AAPK2_HUMAN; ABHD2_HUMAN; ABHD6_HUMAN; ABI3_HUMAN; ABR_HUMAN; ACBP_HUMAN; ACE_HUMAN; ACTN4_HUMAN; ACV1B_HUMAN; ACVL1_HUMAN; ACVR1_HUMAN; ADA10_HUMAN; ADA17_HUMAN; ADA2A_HUMAN; ADAM8_HUMAN; ADAM9_HUMAN; ADA_HUMAN; ADIPO_HU…	BARD1; BRCA1; CDK9; EP300; FLT1; HDAC1; HDAC2; IKBKG; KDR; PIN1; PSMD4	AAKB1_HUMAN; AAKB2_HUMAN; AAKG1_HUMAN; AAKG2_HUMAN; AAKG3_HUMAN; AAPK1_HUMAN; AAPK2_HUMAN; ACV1B_HUMAN; ACVL1_HUMAN; ACVR1_HUMAN; ADA10_HUMAN; ADA17_HUMAN; AKT1_HUMAN; AKT2_HUMAN; AKT3_HUMAN; ALK_HUMAN; AMHR2_HUMAN; APH1A_HUMAN; APH1B_HUMAN; ARAF_HUMAN; ARBK1_HUMAN; ARBK2_HUMAN; AVR2A_HUMAN; AVR2B_HUMAN; BARD1_HUMAN; BMP1_HUMAN; BMPR2_HUMAN; BMR1A_HUMAN; BMR1B_HUMAN; BRAF_HUMAN; BRCA1_HUMAN; BTK_…	379	373	11
0.00384009	0.00699985	GO:0033598	b	3	mammary gland epithelial cell proliferation	AAKB1_HUMAN; AAKB2_HUMAN; AAKG1_HUMAN; AAKG2_HUMAN; AAKG3_HUMAN; AAPK1_HUMAN; AAPK2_HUMAN; ACBP_HUMAN; ACV1B_HUMAN; ACVL1_HUMAN; ACVR1_HUMAN; AKT1_HUMAN; AKT2_HUMAN; AKT3_HUMAN; ALK_HUMAN; AMHR2_HUMAN; ANF_HUMAN; ANGT_HUMAN; ARAF_HUMAN; ARBK1_HUMAN; ARBK2_HUMAN; AREG_HUMAN; AVR2A_HUMAN; AVR2B_HUMAN; BDNF_HUMAN; BMP10_HUMAN; BMP15_HUMAN; BMP2_HUMAN; BMP3B_HUMAN; BMP3_HUMAN; BMP4_HUMAN; BMP5_HUMAN;…	BRCA2; CDK9; FLT1; IKBKG; KDR	AAKB1_HUMAN; AAKB2_HUMAN; AAKG1_HUMAN; AAKG2_HUMAN; AAKG3_HUMAN; AAPK1_HUMAN; AAPK2_HUMAN; ACV1B_HUMAN; ACVL1_HUMAN; ACVR1_HUMAN; AKT1_HUMAN; AKT2_HUMAN; AKT3_HUMAN; ALK_HUMAN; AMHR2_HUMAN; ARAF_HUMAN; ARBK1_HUMAN; ARBK2_HUMAN; AVR2A_HUMAN; AVR2B_HUMAN; BMPR2_HUMAN; BMR1A_HUMAN; BMR1B_HUMAN; BRAF_HUMAN; BRCA2_HUMAN; BTK_HUMAN; CCNH_HUMAN; CDC7_HUMAN; CDK1_HUMAN; CDK2_HUMAN; CDK3_HUMAN; CDK4_HUMAN…	28	28	3
0.00397674	0.00719231	GO:0050792	b	3	regulation of viral reproduction	AAKB1_HUMAN; AAKB2_HUMAN; AAKG1_HUMAN; AAKG2_HUMAN; AAKG3_HUMAN; AAPK1_HUMAN; AAPK2_HUMAN; ABC3A_HUMAN; ABC3F_HUMAN; ABC3G_HUMAN; ACBP_HUMAN; ACV1B_HUMAN; ACVL1_HUMAN; ACVR1_HUMAN; AKT1_HUMAN; AKT2_HUMAN; AKT3_HUMAN; ALK_HUMAN; AMHR2_HUMAN; ANF_HUMAN; ANGT_HUMAN; ARAF_HUMAN; ARBK1_HUMAN; ARBK2_HUMAN; AREG_HUMAN; ATF2_HUMAN; AVR2A_HUMAN; AVR2B_HUMAN; BDNF_HUMAN; BMP10_HUMAN; BMP15_HUMAN; BMP2_HUMA…	CDK9; FLT1; HDAC1; HDAC2; IKBKG; KDR; PSMD4	AAKB1_HUMAN; AAKB2_HUMAN; AAKG1_HUMAN; AAKG2_HUMAN; AAKG3_HUMAN; AAPK1_HUMAN; AAPK2_HUMAN; ACV1B_HUMAN; ACVL1_HUMAN; ACVR1_HUMAN; AKT1_HUMAN; AKT2_HUMAN; AKT3_HUMAN; ALK_HUMAN; AMHR2_HUMAN; ARAF_HUMAN; ARBK1_HUMAN; ARBK2_HUMAN; AVR2A_HUMAN; AVR2B_HUMAN; BMPR2_HUMAN; BMR1A_HUMAN; BMR1B_HUMAN; BRAF_HUMAN; BTK_HUMAN; CCNH_HUMAN; CDC7_HUMAN; CDK1_HUMAN; CDK2_HUMAN; CDK3_HUMAN; CDK4_HUMAN; CDK5_HUMAN;…	92	92	5
0.00397674	0.00719231	GO:0022404	b	3	molting cycle process	A4D1W7_HUMAN; AAKB1_HUMAN; AAKB2_HUMAN; AAKG1_HUMAN; AAKG2_HUMAN; AAKG3_HUMAN; AAPK1_HUMAN; AAPK2_HUMAN; ACBP_HUMAN; ACV1B_HUMAN; ACVL1_HUMAN; ACVR1_HUMAN; ADA10_HUMAN; ADA17_HUMAN; AKT1_HUMAN; AKT2_HUMAN; AKT3_HUMAN; ALK_HUMAN; ALX4_HUMAN; AMHR2_HUMAN; ANF_HUMAN; ANGT_HUMAN; APCD1_HUMAN; APC_HUMAN; APH1A_HUMAN; APH1B_HUMAN; ARAF_HUMAN; ARBK1_HUMAN; ARBK2_HUMAN; AREG_HUMAN; ATP7A_HUMAN; AVR2A_HUM…	CDK9; FLT1; HDAC1; HDAC2; IKBKG; KDR; PSMD4	AAKB1_HUMAN; AAKB2_HUMAN; AAKG1_HUMAN; AAKG2_HUMAN; AAKG3_HUMAN; AAPK1_HUMAN; AAPK2_HUMAN; ACV1B_HUMAN; ACVL1_HUMAN; ACVR1_HUMAN; ADA10_HUMAN; ADA17_HUMAN; AKT1_HUMAN; AKT2_HUMAN; AKT3_HUMAN; ALK_HUMAN; AMHR2_HUMAN; APH1A_HUMAN; APH1B_HUMAN; ARAF_HUMAN; ARBK1_HUMAN; ARBK2_HUMAN; AVR2A_HUMAN; AVR2B_HUMAN; BMP1_HUMAN; BMPR2_HUMAN; BMR1A_HUMAN; BMR1B_HUMAN; BRAF_HUMAN; BTK_HUMAN; CASP1_HUMAN; CASP2_…	94	92	5
0.00416481	0.00750313	GO:0021543	b	3	pallium development	1433B_HUMAN; 1433E_HUMAN; 1433F_HUMAN; 1433G_HUMAN; 1433S_HUMAN; 1433T_HUMAN; 1433Z_HUMAN; 5HT5A_HUMAN; AA1R_HUMAN; AA2AR_HUMAN; AA2BR_HUMAN; AA3R_HUMAN; AAKB1_HUMAN; AAKB2_HUMAN; AAKG1_HUMAN; AAKG2_HUMAN; AAKG3_HUMAN; AAPK1_HUMAN; AAPK2_HUMAN; ACBP_HUMAN; ACV1B_HUMAN; ACVL1_HUMAN; ACVR1_HUMAN; ADA10_HUMAN; ADA17_HUMAN; AGRIN_HUMAN; AGTR1_HUMAN; AGTR2_HUMAN; AKAP5_HUMAN; AKT1_HUMAN; AKT2_HUMAN; A…	CDK9; FLT1; HDAC1; HDAC2; IKBKG; KDR; PSMD4; YWHAG; YWHAZ	1433B_HUMAN; 1433E_HUMAN; 1433F_HUMAN; 1433G_HUMAN; 1433S_HUMAN; 1433T_HUMAN; 1433Z_HUMAN; AAKB1_HUMAN; AAKB2_HUMAN; AAKG1_HUMAN; AAKG2_HUMAN; AAKG3_HUMAN; AAPK1_HUMAN; AAPK2_HUMAN; ACV1B_HUMAN; ACVL1_HUMAN; ACVR1_HUMAN; ADA10_HUMAN; ADA17_HUMAN; AKT1_HUMAN; AKT2_HUMAN; AKT3_HUMAN; ALK_HUMAN; AMHR2_HUMAN; APH1A_HUMAN; APH1B_HUMAN; ARAF_HUMAN; ARBK1_HUMAN; ARBK2_HUMAN; AVR2A_HUMAN; AVR2B_HUMAN; BM…	93	93	5
0.00468071	0.00836745	GO:0071604	b	3	transforming growth factor beta production	ACBP_HUMAN; ADA10_HUMAN; ADA17_HUMAN; ANF_HUMAN; ANGT_HUMAN; APH1A_HUMAN; APH1B_HUMAN; AREG_HUMAN; ARNT_HUMAN; ATF2_HUMAN; BDNF_HUMAN; BMP10_HUMAN; BMP15_HUMAN; BMP1_HUMAN; BMP2_HUMAN; BMP3B_HUMAN; BMP3_HUMAN; BMP4_HUMAN; BMP5_HUMAN; BMP6_HUMAN; BMP7_HUMAN; BMP8B_HUMAN; BTC_HUMAN; CALCA_HUMAN; CALCB_HUMAN; CALC_HUMAN; CASP1_HUMAN; CASP2_HUMAN; CASP3_HUMAN; CASP4_HUMAN; CASP5_HUMAN; CASP6_HUMAN; C…	CREB1; EP300; PSMD4	ADA10_HUMAN; ADA17_HUMAN; APH1A_HUMAN; APH1B_HUMAN; BMP1_HUMAN; CASP1_HUMAN; CASP2_HUMAN; CASP3_HUMAN; CASP4_HUMAN; CASP5_HUMAN; CASP6_HUMAN; CASP7_HUMAN; CASP8_HUMAN; CASP9_HUMAN; CASPA_HUMAN; CASPE_HUMAN; CNDP1_HUMAN; CREB1_HUMAN; EP300_HUMAN; ESPL1_HUMAN; FURIN_HUMAN; GRAB_HUMAN; HIF1A_HUMAN; KLK3_HUMAN; NICA_HUMAN; PEN2_HUMAN; PRS4_HUMAN; PRS6A_HUMAN; PRS6B_HUMAN; PRS7_HUMAN; PRS8_HUMAN; PSA1…	30	30	3
0.00468071	0.00836745	GO:0090132	b	3	epithelium migration	A2A284_HUMAN; AAKB1_HUMAN; AAKB2_HUMAN; AAKG1_HUMAN; AAKG2_HUMAN; AAKG3_HUMAN; AAPK1_HUMAN; AAPK2_HUMAN; ACBP_HUMAN; ACV1B_HUMAN; ACVL1_HUMAN; ACVR1_HUMAN; AKT1_HUMAN; AKT2_HUMAN; AKT3_HUMAN; ALK_HUMAN; AMHR2_HUMAN; ANF_HUMAN; ANGT_HUMAN; ARAF_HUMAN; ARBK1_HUMAN; ARBK2_HUMAN; AREG_HUMAN; ARNT_HUMAN; AVR2A_HUMAN; AVR2B_HUMAN; BDNF_HUMAN; BMP10_HUMAN; BMP15_HUMAN; BMP2_HUMAN; BMP3B_HUMAN; BMP3_HUMA…	CDK9; EP300; FLT1; HDAC1; HDAC2; IKBKG; KDR	AAKB1_HUMAN; AAKB2_HUMAN; AAKG1_HUMAN; AAKG2_HUMAN; AAKG3_HUMAN; AAPK1_HUMAN; AAPK2_HUMAN; ACV1B_HUMAN; ACVL1_HUMAN; ACVR1_HUMAN; AKT1_HUMAN; AKT2_HUMAN; AKT3_HUMAN; ALK_HUMAN; AMHR2_HUMAN; ARAF_HUMAN; ARBK1_HUMAN; ARBK2_HUMAN; AVR2A_HUMAN; AVR2B_HUMAN; BMPR2_HUMAN; BMR1A_HUMAN; BMR1B_HUMAN; BRAF_HUMAN; BTK_HUMAN; CCNH_HUMAN; CDC7_HUMAN; CDK1_HUMAN; CDK2_HUMAN; CDK3_HUMAN; CDK4_HUMAN; CDK5_HUMAN;…	31	30	3
0.00476706	0.00848903	GO:0042633	b	3	hair cycle	A4D1W7_HUMAN; AAKB1_HUMAN; AAKB2_HUMAN; AAKG1_HUMAN; AAKG2_HUMAN; AAKG3_HUMAN; AAPK1_HUMAN; AAPK2_HUMAN; ACBP_HUMAN; ACV1B_HUMAN; ACVL1_HUMAN; ACVR1_HUMAN; ADA10_HUMAN; ADA17_HUMAN; AKT1_HUMAN; AKT2_HUMAN; AKT3_HUMAN; ALK_HUMAN; ALX4_HUMAN; AMHR2_HUMAN; ANF_HUMAN; ANGT_HUMAN; APCD1_HUMAN; APC_HUMAN; APH1A_HUMAN; APH1B_HUMAN; ARAF_HUMAN; ARBK1_HUMAN; ARBK2_HUMAN; AREG_HUMAN; ATP7A_HUMAN; AVR2A_HUM…	CDK9; FLT1; HDAC1; HDAC2; IKBKG; KDR; PSMD4	AAKB1_HUMAN; AAKB2_HUMAN; AAKG1_HUMAN; AAKG2_HUMAN; AAKG3_HUMAN; AAPK1_HUMAN; AAPK2_HUMAN; ACV1B_HUMAN; ACVL1_HUMAN; ACVR1_HUMAN; ADA10_HUMAN; ADA17_HUMAN; AKT1_HUMAN; AKT2_HUMAN; AKT3_HUMAN; ALK_HUMAN; AMHR2_HUMAN; APH1A_HUMAN; APH1B_HUMAN; ARAF_HUMAN; ARBK1_HUMAN; ARBK2_HUMAN; AVR2A_HUMAN; AVR2B_HUMAN; BMP1_HUMAN; BMPR2_HUMAN; BMR1A_HUMAN; BMR1B_HUMAN; BRAF_HUMAN; BTK_HUMAN; CASP1_HUMAN; CASP2_…	98	96	5
0.00479746	0.00851043	GO:0048286	b	3	lung alveolus development	AA1R_HUMAN; AA2AR_HUMAN; AA2BR_HUMAN; AA3R_HUMAN; AAKB1_HUMAN; AAKB2_HUMAN; AAKG1_HUMAN; AAKG2_HUMAN; AAKG3_HUMAN; AAPK1_HUMAN; AAPK2_HUMAN; ACBP_HUMAN; ACV1B_HUMAN; ACVL1_HUMAN; ACVR1_HUMAN; ADA10_HUMAN; ADA17_HUMAN; ADA_HUMAN; AGTR1_HUMAN; AGTR2_HUMAN; AKT1_HUMAN; AKT2_HUMAN; AKT3_HUMAN; ALK_HUMAN; AMHR2_HUMAN; ANF_HUMAN; ANGT_HUMAN; APH1A_HUMAN; APH1B_HUMAN; ARAF_HUMAN; ARBK1_HUMAN; ARBK2_HUMA…	CDK9; FLT1; IKBKG; KDR; PSMD4	AAKB1_HUMAN; AAKB2_HUMAN; AAKG1_HUMAN; AAKG2_HUMAN; AAKG3_HUMAN; AAPK1_HUMAN; AAPK2_HUMAN; ACV1B_HUMAN; ACVL1_HUMAN; ACVR1_HUMAN; ADA10_HUMAN; ADA17_HUMAN; AKT1_HUMAN; AKT2_HUMAN; AKT3_HUMAN; ALK_HUMAN; AMHR2_HUMAN; APH1A_HUMAN; APH1B_HUMAN; ARAF_HUMAN; ARBK1_HUMAN; ARBK2_HUMAN; AVR2A_HUMAN; AVR2B_HUMAN; BMP1_HUMAN; BMPR2_HUMAN; BMR1A_HUMAN; BMR1B_HUMAN; BRAF_HUMAN; BTK_HUMAN; CASP1_HUMAN; CASP2_…	60	60	4
0.0051598	0.00911827	GO:0035295	b	3	tube development	A6NE42_HUMAN; AA1R_HUMAN; AA2AR_HUMAN; AA2BR_HUMAN; AA3R_HUMAN; AAKB1_HUMAN; AAKB2_HUMAN; AAKG1_HUMAN; AAKG2_HUMAN; AAKG3_HUMAN; AAPK1_HUMAN; AAPK2_HUMAN; ACBP_HUMAN; ACV1B_HUMAN; ACVL1_HUMAN; ACVR1_HUMAN; ADA10_HUMAN; ADA17_HUMAN; ADA_HUMAN; ADML_HUMAN; AGRIN_HUMAN; AGTR1_HUMAN; AGTR2_HUMAN; AKT1_HUMAN; AKT2_HUMAN; AKT3_HUMAN; AL1A2_HUMAN; ALK_HUMAN; ALX1_HUMAN; AMHR2_HUMAN; ANDR_HUMAN; ANF_HUMA…	CDK9; CREBBP; EP300; FLT1; IKBKG; KDR; LMO4; PCM1; PSMD4; TP53	AAKB1_HUMAN; AAKB2_HUMAN; AAKG1_HUMAN; AAKG2_HUMAN; AAKG3_HUMAN; AAPK1_HUMAN; AAPK2_HUMAN; ACV1B_HUMAN; ACVL1_HUMAN; ACVR1_HUMAN; ADA10_HUMAN; ADA17_HUMAN; AKT1_HUMAN; AKT2_HUMAN; AKT3_HUMAN; ALK_HUMAN; AMHR2_HUMAN; APH1A_HUMAN; APH1B_HUMAN; ARAF_HUMAN; ARBK1_HUMAN; ARBK2_HUMAN; AVR2A_HUMAN; AVR2B_HUMAN; BMP1_HUMAN; BMPR2_HUMAN; BMR1A_HUMAN; BMR1B_HUMAN; BRAF_HUMAN; BTK_HUMAN; CASP1_HUMAN; CASP2_…	392	391	11
0.00544767	0.00959039	GO:0032922	b	3	circadian regulation of gene expression	AA1R_HUMAN; AA2AR_HUMAN; AA2BR_HUMAN; AA3R_HUMAN; AAKB1_HUMAN; AAKB2_HUMAN; AAKG1_HUMAN; AAKG2_HUMAN; AAKG3_HUMAN; AAPK1_HUMAN; AAPK2_HUMAN; ACV1B_HUMAN; ACVL1_HUMAN; ACVR1_HUMAN; AGTR1_HUMAN; AGTR2_HUMAN; AKT1_HUMAN; AKT2_HUMAN; AKT3_HUMAN; ALK_HUMAN; AMHR2_HUMAN; ARAF_HUMAN; ARBK1_HUMAN; ARBK2_HUMAN; AVR2A_HUMAN; AVR2B_HUMAN; BMPR2_HUMAN; BMR1A_HUMAN; BMR1B_HUMAN; BRAF_HUMAN; BTK_HUMAN; CCNH_HU…	CDK9; FLT1; HDAC1; HDAC2; IKBKG; KDR	AAKB1_HUMAN; AAKB2_HUMAN; AAKG1_HUMAN; AAKG2_HUMAN; AAKG3_HUMAN; AAPK1_HUMAN; AAPK2_HUMAN; ACV1B_HUMAN; ACVL1_HUMAN; ACVR1_HUMAN; AKT1_HUMAN; AKT2_HUMAN; AKT3_HUMAN; ALK_HUMAN; AMHR2_HUMAN; ARAF_HUMAN; ARBK1_HUMAN; ARBK2_HUMAN; AVR2A_HUMAN; AVR2B_HUMAN; BMPR2_HUMAN; BMR1A_HUMAN; BMR1B_HUMAN; BRAF_HUMAN; BTK_HUMAN; CCNH_HUMAN; CDC7_HUMAN; CDK1_HUMAN; CDK2_HUMAN; CDK3_HUMAN; CDK4_HUMAN; CDK5_HUMAN;…	10	10	2
0.00562424	0.00986372	GO:0006342	b	3	chromatin silencing	ABEC1_HUMAN; ACS2L_HUMAN; AICDA_HUMAN; BAZ2A_HUMAN; DNM3A_HUMAN; DNM3B_HUMAN; DNM3L_HUMAN; HAT1_HUMAN; HDAC1_HUMAN; HDAC2_HUMAN; HDAC3_HUMAN; HDAC4_HUMAN; HDAC5_HUMAN; HDAC6_HUMAN; HDAC7_HUMAN; HDAC8_HUMAN; HDAC9_HUMAN; HELLS_HUMAN; MBD3_HUMAN; MLL2_HUMAN; MLL4_HUMAN; PHF2_HUMAN; PHF8_HUMAN; PO5F1_HUMAN; Q9HBD4_HUMAN; RRP8_HUMAN; SIRT1_HUMAN; SIRT2_HUMAN; SIRT3_HUMAN; SIRT4_HUMAN; SIRT5_HUMAN; SI…	HDAC1; HDAC2; MBD3	HDAC1_HUMAN; HDAC2_HUMAN; HDAC3_HUMAN; HDAC4_HUMAN; HDAC5_HUMAN; HDAC6_HUMAN; HDAC7_HUMAN; HDAC8_HUMAN; HDAC9_HUMAN; MBD3_HUMAN	33	32	3
